# Supplementary material for: Examining the effects of cigarette smoke on mouse lens through a multi OMIC approach
Source: Sci Rep. 2021 Sep 22;11:18801. doi: 10.1038/s41598-021-95013-7 (PMC8458305; doi:10.1038/s41598-021-95013-7)
Supplement: Supplementary file 1 — Supplementary Information 1. [file 41598_2021_95013_MOESM1_ESM.xlsx]

## Sheet: ReadMe
Ct-FC	Control fiber cell
CS-FC	Cigarette smoke fiber cell
FPKM	Fragments per kilobase of transcript per million mapped reads

## Sheet: Supplementary Data 1
Gene Symbol	Gene Name	Mean CT-FC FPKM	Mean CS-FC FPKM	log2 Fold Change	p value	q value
Crybb2	crystallin_beta_B2	148490	145443	-0.030378	0.42881	0.99493
Cryaa	crystallin_alpha_A	97250	93040	-0.061735	0.10219	0.99493
Crygs	crystallin_gamma_S	41676.8	41779.2	0.0015561	0.97021	0.99888
Crygb	crystallin_gamma_B	37376.7	40040.9	0.08823	0.064789	0.99493
Crygd	crystallin_gamma_D	32171.8	34106.4	0.0746	0.12335	0.99493
Cryba1	crystallin_beta_A1	29638.2	29206.9	-0.021799	0.55766	0.99493
Crygc	crystallin_gamma_C	28492.5	29463.8	0.042905	0.32667	0.99493
Cryba4	crystallin_beta_A4	26212.4	25825	-0.021999	0.57823	0.99493
Cryba2	crystallin_beta_A2	25854.3	25702.4	-0.010123	0.79307	0.99493
Cryab	crystallin_alpha_B	16784.6	16040.1	-0.061342	0.15766	0.99493
Crybb1	crystallin_beta_B1	14699.6	14564.7	-0.014299	0.71032	0.99493
Crybb3	crystallin_beta_B3	9927.75	10029.2	0.011351	0.80864	0.99493
Bfsp1	beaded_filament_structural_protein_1_in_lens-CP94	7629.88	7980.21	0.056224	0.21839	0.99493
Ftl1	ferritin_light_chain_1	4965.08	5200.53	0.056122	0.25795	0.99493
Eef1a1	eukaryotic_translation_elongation_factor_1_alpha_1	4309.71	4334.37	0.0052154	0.89358	0.99493
Hspb1	heat_shock_protein_1	4256.22	4371.46	0.03343	0.39702	0.99493
Lgsn	lengsin_lens_protein_with_glutamine_synthetase_domain	4239.14	4582.45	0.097399	0.052297	0.99493
Yam1	YY1_associated_myogenesis_RNA_1	3650.73	3165.75	-0.1866	0.0002606	0.45367
Bfsp2	beaded_filament_structural_protein_2_phakinin	2588.65	2651.4	0.029132	0.45587	0.99493
Rplp1	ribosomal_protein_large_P1	2503.43	2474.3	-0.017518	0.69254	0.99493
Mip	major_intrinsic_protein_of_eye_lens_fiber	2430.87	2492.8	0.031975	0.37991	0.99493
Grifin	galectin-related_inter-fiber_protein	2221.29	2100.61	-0.074136	0.1105	0.99493
Rps14	ribosomal_protein_S14	2194.35	2175.15	-0.014313	0.70451	0.99493
Rps27	ribosomal_protein_S27	2168.45	2174.28	0.0025665	0.95934	0.99888
Rpl28	ribosomal_protein_L28	2137.68	2242.03	0.061374	0.14425	0.99493
Rps12	ribosomal_protein_S12	2115.29	2161.63	0.026174	0.55431	0.99493
Rpl10	ribosomal_protein_L10	1874.38	1971.86	0.065842	0.095446	0.99493
Rplp0	ribosomal_protein_large_P0	1864.76	1953.96	0.060257	0.1313	0.99493
Fabp5	fatty_acid_binding_protein_5_epidermal	1821.76	1881.26	0.041036	0.32927	0.99493
Rps2	ribosomal_protein_S2	1818.55	1802.72	-0.015246	0.71217	0.99493
Rpl36	ribosomal_protein_L36	1734.62	1719.1	-0.014086	0.75692	0.99493
Rpl41	ribosomal_protein_L41	1677.3	1687.53	0.0069749	0.87559	0.99493
Dapl1	death_associated_protein-like_1	1603.59	1617.41	0.010379	0.80591	0.99493
Rps15	ribosomal_protein_S15	1594.04	1607.71	0.0092973	0.83825	0.99493
Rps26	ribosomal_protein_S26	1549.6	1610.43	0.049035	0.28952	0.99493
Cd24a	CD24a_antigen	1542.38	1554.19	0.0085326	0.80232	0.99493
Tpt1	tumor_protein_translationally-controlled_1	1504.43	1537.36	0.027092	0.48561	0.99493
Rpl17	ribosomal_protein_L17	1468.61	1503.39	0.029537	0.45639	0.99493
Rpl14	ribosomal_protein_L14	1456.16	1494.44	0.032363	0.42025	0.99493
Lctl	lactase-like	1380.98	1427.86	0.040733	0.4016	0.99493
Rps21	ribosomal_protein_S21	1348.62	1381.81	0.020962	0.79654	0.99493
Rpl8	ribosomal_protein_L8	1343.22	1360.48	0.014056	0.71867	0.99493
Eef2	eukaryotic_translation_elongation_factor_2	1321.29	1337.64	0.013847	0.73429	0.99493
Rps11	ribosomal_protein_S11	1266.52	1312.38	0.046156	0.25715	0.99493
Rpl11	ribosomal_protein_L11	1261.57	1266.39	0.002876	0.94208	0.99888
Rpl37a	ribosomal_protein_L37a	1211.55	1228.59	0.017023	0.73065	0.99493
Rps17	ribosomal_protein_S17	1181.16	1191.91	0.010369	0.80603	0.99493
Rpl4	ribosomal_protein_L4	1156.19	1199.79	0.046657	0.28662	0.99493
Rpl19	ribosomal_protein_L19	1151.22	1203.86	0.057944	0.14947	0.99493
Rps7	ribosomal_protein_S7	1141.57	1188.25	0.050631	0.2578	0.99493
Rpl13a	ribosomal_protein_L13A	1139.73	1155.59	0.016444	0.6657	0.99493
Gapdh	glyceraldehyde-3-phosphate_dehydrogenase	1132.3	1174.35	0.047693	0.16037	0.99493
Rpl26	ribosomal_protein_L26	1114.79	1148.07	0.0368	0.39021	0.99493
Rpl29	ribosomal_protein_L29	1099.87	1135.76	0.038874	0.4476	0.99493
Rps24	ribosomal_protein_S24	1086.06	1137.99	0.060118	0.15283	0.99493
Rps3a1	ribosomal_protein_S3A1	1059.44	1076.08	0.018345	0.631	0.99493
Fth1	ferritin_heavy_chain_1	1043.58	1050.28	0.0069274	0.85438	0.99493
Vim	vimentin	1021.97	991.57	-0.042742	0.24249	0.99493
Hspa8	heat_shock_protein_8	999.432	1044.5	0.054971	0.25175	0.99493
Dbi	diazepam_binding_inhibitor	986.657	975.048	-0.016039	0.72793	0.99493
Rps10	ribosomal_protein_S10	976.291	1016.26	0.051154	0.22855	0.99493
Rpl18a	ribosomal_protein_L18A	965.265	988.176	0.027944	0.51988	0.99493
Rps25	ribosomal_protein_S25	938.658	955.25	0.021228	0.60195	0.99493
Rpl38	ribosomal_protein_L38	912.573	906.987	-0.0077288	0.89196	0.99493
Rpl34	ribosomal_protein_L34	907.631	950.859	0.059532	0.21264	0.99493
Rps23	ribosomal_protein_S23	901.467	904.875	0.0036886	0.93559	0.99888
Gm10076	predicted_gene_10076	900.896	950.572	0.05257	0.48366	0.99493
Rps5	ribosomal_protein_S5	891.357	910.049	0.025272	0.56398	0.99493
Tuba1a	tubulin_alpha_1A	877.843	850.434	-0.044336	0.27471	0.99493
Clu	clusterin	875.248	858.145	-0.030222	0.40301	0.99493
Rps6	ribosomal_protein_S6	871.374	901.328	0.042624	0.32725	0.99493
Hsp90ab1	heat_shock_protein_90_alpha_(cytosolic)_class_B_member_1	871.255	919.274	0.066912	0.18282	0.99493
mt-Co1	mitochondrially_encoded_cytochrome_c_oxidase_I	866.057	896.994	0.04309	0.30724	0.99493
Rpl7	ribosomal_protein_L7	843.887	861.04	0.024513	0.55886	0.99493
Park7	Parkinson_disease_(autosomal_recessive_early_onset)_7	841.728	853.298	0.016561	0.65686	0.99493
Rps4x	ribosomal_protein_S4_X-linked	839.874	881.738	0.063937	0.082613	0.99493
Rps13	ribosomal_protein_S13	827.339	832.297	0.0058672	0.90553	0.99556
Rps18	ribosomal_protein_S18	817.803	848.105	0.04686	0.25529	0.99493
Rpl32	ribosomal_protein_L32	811.353	812.655	-0.00012707	0.99749	0.99971
Rpl23	ribosomal_protein_L23	805.739	840.253	0.053229	0.23622	0.99493
Rps16	ribosomal_protein_S16	797.428	792.649	-0.0098305	0.81839	0.99493
Rpl6	ribosomal_protein_L6	788.35	802.757	0.022417	0.57233	0.99493
Rplp2	ribosomal_protein_large_P2	771.019	780.017	0.013567	0.79405	0.99493
mt-Cytb	mitochondrially_encoded_cytochrome_b	769.995	791.381	0.032309	0.50814	0.99493
Rpl37	ribosomal_protein_L37	742.905	802.306	0.095782	0.078222	0.99493
Basp1	brain_abundant_membrane_attached_signal_protein_1	737.571	755.588	0.029187	0.51916	0.99493
Rpl7a	ribosomal_protein_L7A	721.944	736.327	0.023215	0.60937	0.99493
Rpsa	ribosomal_protein_SA	720.833	722.651	0.001186	0.97733	0.99888
Mgarp	mitochondria_localized_glutamic_acid_rich_protein	718.546	709.237	-0.018922	0.65817	0.99493
Rpl27	ribosomal_protein_L27	718.211	727.858	0.015418	0.73833	0.99493
2410006H16Rik	RIKEN_cDNA_2410006H16_gene	693.733	705.503	0.019359	0.67421	0.99493
Ubb	ubiquitin_B	674.568	670.719	-0.0095227	0.81625	0.99493
Rps3	ribosomal_protein_S3	671.144	691.544	0.037951	0.31881	0.99493
Rps29	ribosomal_protein_S29	670.606	670.305	0.0011973	0.98829	0.99927
Rps8	ribosomal_protein_S8	666.131	671.562	0.0084916	0.83345	0.99493
Rpl13	ribosomal_protein_L13	664.736	674.493	0.01737	0.65019	0.99493
Rpl31	ribosomal_protein_L31	653.071	672.25	0.036255	0.44048	0.99493
Fau	Finkel-Biskis-Reilly_murine_sarcoma_virus_(FBR-MuSV)_ubiquitously_expressed_(fox_derived)	651.834	665.885	0.026169	0.52989	0.99493
Rps27a	ribosomal_protein_S27A	632.196	640.993	0.016535	0.69666	0.99493
Rpl3	ribosomal_protein_L3	632.099	653.052	0.041798	0.28789	0.99493
Pea15a	phosphoprotein_enriched_in_astrocytes_15A	631.062	631.918	5.75e-05	0.99864	0.99995
Ybx1	Y_box_protein_1	623.956	616.037	-0.019204	0.61102	0.99493
Cox4i1	cytochrome_c_oxidase_subunit_IV_isoform_1	557.183	584.838	0.061594	0.1726	0.99493
Rps9	ribosomal_protein_S9	555.005	562.513	0.016154	0.66715	0.99493
S100a4	S100_calcium_binding_protein_A4	518.223	518.584	0.00036478	0.99489	0.99956
Rpl27a	ribosomal_protein_L27A	511.27	538.066	0.063114	0.21833	0.99493
Rpl12	ribosomal_protein_L12	511.071	507.1	-0.012136	0.79727	0.99493
S100a6	S100_calcium_binding_protein_A6_(calcyclin)	500.639	490.613	-0.027684	0.54074	0.99493
Rpl5	ribosomal_protein_L5	478.495	499.44	0.055224	0.18361	0.99493
mt-Nd1	mitochondrially_encoded_NADH_dehydrogenase_1	476.731	490.835	0.034664	0.45375	0.99493
Rpl21	ribosomal_protein_L21	467.606	484.116	0.044495	0.26407	0.99493
Cox7c	cytochrome_c_oxidase_subunit_VIIc	464.49	498.983	0.086859	0.13425	0.99493
Ivns1abp	influenza_virus_NS1A_binding_protein	462.606	472.775	0.027478	0.43901	0.99493
Rpl39	ribosomal_protein_L39	459.748	477.948	0.047191	0.41446	0.99493
Dkk3	dickkopf_homolog_3_(Xenopus_laevis)	445.743	453.048	0.019515	0.54369	0.99493
Sod1	superoxide_dismutase_1_soluble	441.416	439.71	-0.006937	0.88346	0.99493
Eef1g	eukaryotic_translation_elongation_factor_1_gamma	440.138	441.572	0.0013031	0.97594	0.99888
Gm10736	predicted_gene_10736	424.706	494.254	0.15751	0.032966	0.99493
Rpl9	ribosomal_protein_L9	419.791	436.783	0.050529	0.24426	0.99493
Lgals1	lectin_galactose_binding_soluble_1	416.691	420.079	0.0086636	0.84886	0.99493
Gja3	gap_junction_protein_alpha_3	412.589	417.063	0.011857	0.74303	0.99493
Rps28	ribosomal_protein_S28	408.624	426.08	0.042017	0.57666	0.99493
Scd2	stearoyl-Coenzyme_A_desaturase_2	400.873	411.23	0.032451	0.34164	0.99493
Tdrd7	tudor_domain_containing_7	392.079	402.101	0.031029	0.4971	0.99493
Cox8a	cytochrome_c_oxidase_subunit_VIIIa	389.634	399.936	0.0326	0.46209	0.99493
Aes	amino-terminal_enhancer_of_split	385.942	387.178	0.0023124	0.95366	0.99888
Rpl36a	ribosomal_protein_L36A	382.393	376.803	-0.021087	0.66743	0.99493
Malat1	metastasis_associated_lung_adenocarcinoma_transcript_1_(non-coding_RNA)	366.086	317.895	-0.12575	0.11772	0.99493
Pfdn5	prefoldin_5	364.538	391.25	0.091801	0.045378	0.99493
Rps19	ribosomal_protein_S19	347.212	350.039	0.0089624	0.82659	0.99493
Snhg12	small_nucleolar_RNA_host_gene_12	345.29	360.268	0.050176	0.39152	0.99493
Sepw1	selenoprotein_W_muscle_1	343.41	349.707	0.013548	0.86311	0.99493
Vit	vitrin	323.924	324.74	-0.00010207	0.9977	0.99971
Tcp11	t-complex_protein_11	320.991	325.465	0.016035	0.73829	0.99493
Dynll2	dynein_light_chain_LC8-type_2	320.819	311.36	-0.039398	0.46867	0.99493
Sparc	secreted_acidic_cysteine_rich_glycoprotein	314.757	310.433	-0.019584	0.72688	0.99493
Tecr	trans-23-enoyl-CoA_reductase	312.622	315.966	0.011419	0.77646	0.99493
Cnn3	calponin_3_acidic	311.996	314.152	0.0070287	0.85818	0.99493
Rpl15	ribosomal_protein_L15	311.332	322.866	0.045171	0.3343	0.99493
Rpl30	ribosomal_protein_L30	308.448	321.94	0.054687	0.23012	0.99493
Eif3h	eukaryotic_translation_initiation_factor_3_subunit_H	307.928	311.634	0.013436	0.77013	0.99493
Sfrp1	secreted_frizzled-related_protein_1	302.369	299.931	-0.013826	0.70172	0.99493
Igfbp7	insulin-like_growth_factor_binding_protein_7	302.147	250.001	-0.082988	0.27154	0.99493
Tmsb10	thymosin_beta_10	299.582	316.173	0.068201	0.18585	0.99493
Actb	actin_beta	297.974	315.526	0.071386	0.1734	0.99493
Tmem40	transmembrane_protein_40	297.67	296.132	-0.0088679	0.83749	0.99493
Acta2	actin_alpha_2_smooth_muscle_aorta	295.717	300.039	0.016412	0.74262	0.99493
Hmox1	heme_oxygenase_(decycling)_1	293.676	340.637	0.18634	0.00035694	0.57358
Eif5a	eukaryotic_translation_initiation_factor_5A	291.891	296.924	0.020614	0.6052	0.99493
Atp5b	ATP_synthase_H+_transporting_mitochondrial_F1_complex_beta_subunit	291.827	291.511	-0.0040749	0.90676	0.99556
Pabpc1	poly(A)_binding_protein_cytoplasmic_1	291.126	319.388	0.11582	0.027406	0.99493
Rpl18	ribosomal_protein_L18	290.893	304.676	0.059825	0.13925	0.99493
Ppia	peptidylprolyl_isomerase_A	287.466	301.743	0.062585	0.145	0.99493
Hspe1	heat_shock_protein_1_(chaperonin_10)	287.213	323.096	0.14429	0.011738	0.99493
Pacsin3	protein_kinase_C_and_casein_kinase_substrate_in_neurons_3	286.439	294.65	0.03425	0.48278	0.99493
Dbnl	drebrin-like	286.252	298.119	0.052468	0.19097	0.99493
Cox6a1	cytochrome_c_oxidase_subunit_VIa_polypeptide_1	285.777	267.671	-0.089631	0.047496	0.99493
Nudc	nuclear_distribution_gene_C_homolog_(Aspergillus)	282.166	288.972	0.029086	0.52955	0.99493
mt-Nd2	mitochondrially_encoded_NADH_dehydrogenase_2	278.276	289.552	0.047065	0.40457	0.99493
Gm10180	predicted_gene_10180	277.844	332.12	0.14694	0.070886	0.99493
Smdt1	single-pass_membrane_protein_with_aspartate_rich_tail_1	270.355	263.042	-0.039084	0.39651	0.99493
Slc25a4	solute_carrier_family_25_(mitochondrial_carrier_adenine_nucleotide_translocator)_member_4	269.626	286.806	0.079514	0.083078	0.99493
Gas5	growth_arrest_specific_5	269.274	294.215	0.11303	0.022531	0.99493
Psmc5	protease_(prosome_macropain)_26S_subunit_ATPase_5	266.201	272.045	0.026653	0.60045	0.99493
Arvcf	armadillo_repeat_gene_deleted_in_velo-cardio-facial_syndrome	265.868	260.099	-0.032582	0.3857	0.99493
Calm3	calmodulin_3	262.816	262.162	-0.0061604	0.88268	0.99493
Use1	unconventional_SNARE_in_the_ER_1_homolog_(S._cerevisiae)	262.533	265.226	0.010654	0.80304	0.99493
Ndufa4	NADH_dehydrogenase_(ubiquinone)_1_alpha_subcomplex_4	261.673	265.597	0.017132	0.75887	0.99493
Myl6	myosin_light_polypeptide_6_alkali_smooth_muscle_and_non-muscle	259.682	271.035	0.05457	0.24483	0.99493
mt-Nd4	mitochondrially_encoded_NADH_dehydrogenase_4	258.799	265.525	0.029852	0.5523	0.99493
Rpl10a	ribosomal_protein_L10A	258.681	273.395	0.069339	0.15063	0.99493
2410004N09Rik	RIKEN_cDNA_2410004N09_gene	252.793	248.583	-0.02145	0.73217	0.99493
Actg1	actin_gamma_cytoplasmic_1	248.676	263.241	0.070948	0.17278	0.99493
Pebp1	phosphatidylethanolamine_binding_protein_1	247.82	239.356	-0.047349	0.29152	0.99493
Ubxn1	UBX_domain_protein_1	247.405	241.516	-0.034343	0.45431	0.99493
Ptms	parathymosin	243.269	242.225	-0.0078497	0.86943	0.99493
Cct5	chaperonin_containing_Tcp1_subunit_5_(epsilon)	240.66	254.073	0.069027	0.13026	0.99493
Rpl35a	ribosomal_protein_L35A	240.384	240.108	-0.003168	0.94652	0.99888
Paics	phosphoribosylaminoimidazole_carboxylase_phosphoribosylaminoribosylaminoimidazole_succinocarboxamide_synthetase	237.629	252.432	0.077542	0.074981	0.99493
Tceb2	transcription_elongation_factor_B_(SIII)_polypeptide_2	232.472	237.632	0.026719	0.60294	0.99493
Atp5h	ATP_synthase_H+_transporting_mitochondrial_F0_complex_subunit_D	232.104	237.021	0.02481	0.59108	0.99493
Eif1	eukaryotic_translation_initiation_factor_1	224.328	235.72	0.062501	0.20849	0.99493
Dnajb1	DnaJ_(Hsp40)_homolog_subfamily_B_member_1	223.29	244.108	0.11721	0.0040466	0.99493
Fam213b	family_with_sequence_similarity_213_member_B	223.257	229.688	0.034659	0.47346	0.99493
mt-Nd5	mitochondrially_encoded_NADH_dehydrogenase_5	222.824	227.286	0.022508	0.64525	0.99493
Fxyd1	FXYD_domain-containing_ion_transport_regulator_1	219.037	229.693	0.059814	0.24808	0.99493
Hint1	histidine_triad_nucleotide_binding_protein_1	217.046	225.77	0.04986	0.28324	0.99493
Cotl1	coactosin-like_1_(Dictyostelium)	215.945	212.17	-0.025391	0.54218	0.99493
Nap1l4	nucleosome_assembly_protein_1-like_4	214.131	218.546	0.025241	0.48505	0.99493
Cdkn1c	cyclin-dependent_kinase_inhibitor_1C_(P57)	213.064	208.334	-0.031401	0.46615	0.99493
Mrpl52	mitochondrial_ribosomal_protein_L52	207.364	209.289	0.0087293	0.89458	0.99493
Eef1b2	eukaryotic_translation_elongation_factor_1_beta_2	206.877	209.609	0.014393	0.75982	0.99493
Sptan1	spectrin_alpha_non-erythrocytic_1	206.414	202.507	-0.029204	0.33677	0.99493
Dhx32	DEAH_(Asp-Glu-Ala-His)_box_polypeptide_32	206.346	208.497	0.011596	0.81939	0.99493
Oaz1	ornithine_decarboxylase_antizyme_1	206.275	205.794	-0.0058602	0.87696	0.99493
Birc7	baculoviral_IAP_repeat-containing_7_(livin)	202.151	201.93	-0.0038402	0.93748	0.99888
Aldoa	aldolase_A_fructose-bisphosphate	201.303	205.683	0.026974	0.51969	0.99493
Btf3	basic_transcription_factor_3	200.533	202.213	0.0078535	0.88567	0.99493
Nap1l1	nucleosome_assembly_protein_1-like_1	200.189	195.93	-0.030336	0.49185	0.99493
Ube2m	ubiquitin-conjugating_enzyme_E2M	199.201	213.191	0.086595	0.063021	0.99493
Crygf	crystallin_gamma_F	198.322	210.318	0.065289	0.34148	0.99493
Wnt7b	wingless-type_MMTV_integration_site_family_member_7B	198.152	196.903	-0.011064	0.78927	0.99493
2310036O22Rik	RIKEN_cDNA_2310036O22_gene	196.671	211.425	0.089128	0.1025	0.99493
Fis1	fission_1_(mitochondrial_outer_membrane)_homolog_(yeast)	195.86	198.985	0.018952	0.67615	0.99493
Rac1	RAS-related_C3_botulinum_substrate_1	195.847	206.288	0.066172	0.14429	0.99493
Ndrg1	N-myc_downstream_regulated_gene_1	193.751	202.977	0.060751	0.12895	0.99493
Stard10	START_domain_containing_10	193.688	194.027	-0.00085673	0.98596	0.99927
Hmgn3	high_mobility_group_nucleosomal_binding_domain_3	192.47	204.627	0.077302	0.1227	0.99493
Rpl38-ps2	ribosomal_protein_L38_pseudogene_2	187.583	199.042	0.057886	0.45359	0.99493
Csrp1	cysteine_and_glycine-rich_protein_1	186.508	202.21	0.10385	0.027404	0.99493
mt-Nd6	mitochondrially_encoded_NADH_dehydrogenase_6	186.305	192.61	0.038513	0.53325	0.99493
Gm11837	predicted_gene_11837	186.17	193.37	0.045993	0.37662	0.99493
Pkm	pyruvate_kinase_muscle	185.287	185.258	-0.0024051	0.96321	0.99888
Tuba1b	tubulin_alpha_1B	184.511	177.269	-0.055197	0.22124	0.99493
Gdi2	guanosine_diphosphate_(GDP)_dissociation_inhibitor_2	182.471	198.442	0.1074	0.023326	0.99493
S100a10	S100_calcium_binding_protein_A10_(calpactin)	181.571	180.849	-0.005815	0.91803	0.99739
Gltscr2	glioma_tumor_suppressor_candidate_region_gene_2	181.524	184.894	0.021968	0.59815	0.99493
Uchl1	ubiquitin_carboxy-terminal_hydrolase_L1	178.066	167.672	-0.077371	0.15603	0.99493
Atp5l	ATP_synthase_H+_transporting_mitochondrial_F0_complex_subunit_G	177.72	199.403	0.13737	0.021108	0.99493
Gprc5b	G_protein-coupled_receptor_family_C_group_5_member_B	177.707	177.351	-0.0056516	0.87653	0.99493
Mrfap1	Morf4_family_associated_protein_1	176.736	178.521	0.01117	0.80995	0.99493
Carhsp1	calcium_regulated_heat_stable_protein_1	175.306	172.913	-0.020245	0.63546	0.99493
Gipc1	GIPC_PDZ_domain_containing_family_member_1	175.139	183.482	0.056695	0.24968	0.99493
Eif5b	eukaryotic_translation_initiation_factor_5B	173.46	185.453	0.084968	0.087146	0.99493
Atp5g2	ATP_synthase_H+_transporting_mitochondrial_F0_complex_subunit_C2_(subunit_9)	168.089	180.877	0.091224	0.085864	0.99493
Edf1	endothelial_differentiation-related_factor_1	167.759	169.041	0.0080842	0.87099	0.99493
Aldoc	aldolase_C_fructose-bisphosphate	167.426	155.828	-0.096846	0.027318	0.99493
Rps20	ribosomal_protein_S20	164.55	166.242	0.011365	0.80176	0.99493
Ptma	prothymosin_alpha	163.937	153.476	-0.088478	0.068282	0.99493
Ccng1	cyclin_G1	163.914	175.958	0.060873	0.44774	0.99493
Gabarap	gamma-aminobutyric_acid_receptor_associated_protein	163.743	162.64	-0.010107	0.83747	0.99493
Ube2s	ubiquitin-conjugating_enzyme_E2S	162.764	161.996	-0.0085596	0.88025	0.99493
Ndufa1	NADH_dehydrogenase_(ubiquinone)_1_alpha_subcomplex_1	162.467	169.801	0.050631	0.43334	0.99493
Eif3k	eukaryotic_translation_initiation_factor_3_subunit_K	162.316	165.471	0.022277	0.68468	0.99493
Metrnl	meteorin_glial_cell_differentiation_regulator-like	159.165	166.901	0.057432	0.28116	0.99493
Mtpn	myotrophin	157.459	165.949	0.064651	0.21612	0.99493
Tbca	tubulin_cofactor_A	156.913	153.471	-0.028318	0.63562	0.99493
Mboat1	membrane_bound_O-acyltransferase_domain_containing_1	156.851	165.082	0.064748	0.15862	0.99493
Gnb2l1	guanine_nucleotide_binding_protein_(G_protein)_beta_polypeptide_2_like_1	155.775	158.266	0.019036	0.63399	0.99493
Mif	macrophage_migration_inhibitory_factor	155.643	169.31	0.10269	0.068559	0.99493
Ndufa6	NADH_dehydrogenase_(ubiquinone)_1_alpha_subcomplex_6_(B14)	155.298	158.194	0.020974	0.71292	0.99493
Hist1h2bc	histone_cluster_1_H2bc	153.863	146.747	-0.063383	0.21776	0.99493
Snhg6	small_nucleolar_RNA_host_gene_6	153.439	163.549	0.074885	0.22955	0.99493
Cox7a2l	cytochrome_c_oxidase_subunit_VIIa_polypeptide_2-like	152.227	158.991	0.054234	0.30926	0.99493
Ccdc23	coiled-coil_domain_containing_23	152.116	172.949	0.15845	0.0049634	0.99493
Atp5e	ATP_synthase_H+_transporting_mitochondrial_F1_complex_epsilon_subunit	149.715	149.773	-0.0008477	0.9855	0.99927
Nupr1	nuclear_protein_transcription_regulator_1	148.884	145.115	-0.03252	0.58487	0.99493
Gstp1	glutathione_S-transferase_pi_1	148.573	144.726	-0.034114	0.55886	0.99493
Bsg	basigin	145.074	144.995	-0.0030265	0.95242	0.99888
Gabarapl1	gamma-aminobutyric_acid_(GABA)_A_receptor-associated_protein-like_1	142.758	153.454	0.089908	0.087017	0.99493
Ndufb10	NADH_dehydrogenase_(ubiquinone)_1_beta_subcomplex_10	142.733	141.789	-0.0098029	0.86231	0.99493
Ctsd	cathepsin_D	141.779	140.493	-0.014267	0.73849	0.99493
Stip1	stress-induced_phosphoprotein_1	140.791	149.833	0.073558	0.20771	0.99493
Col4a1	collagen_type_IV_alpha_1	140.727	126.596	-0.081468	0.32168	0.99493
App	amyloid_beta_(A4)_precursor_protein	140.452	138.918	-0.017088	0.73246	0.99493
Ndufa2	NADH_dehydrogenase_(ubiquinone)_1_alpha_subcomplex_2	140.436	139.216	-0.013563	0.80711	0.99493
Tubb5	tubulin_beta_5_class_I	139.264	138.295	-0.011867	0.79248	0.99493
Eif4a2	eukaryotic_translation_initiation_factor_4A2	138.795	140.294	0.012386	0.73284	0.99493
Hsf4	heat_shock_transcription_factor_4	138.081	147.019	0.081973	0.047206	0.99493
Tppp3	tubulin_polymerization-promoting_protein_family_member_3	137.642	139.39	0.014065	0.78577	0.99493
Gsn	gelsolin	137.466	137.493	-0.0020302	0.96364	0.99888
Usmg5	upregulated_during_skeletal_muscle_growth_5	136.967	141.34	0.03145	0.68307	0.99493
Tmem234	transmembrane_protein_234	135.63	139.235	0.031382	0.55044	0.99493
Cela1	chymotrypsin-like_elastase_family_member_1	134.822	135.742	0.0074412	0.89039	0.99493
Ptgds	prostaglandin_D2_synthase_(brain)	134.746	129.309	-0.056228	0.2798	0.99493
Prdx6	peroxiredoxin_6	134.263	145.988	0.10145	0.074052	0.99493
Bag1	BCL2-associated_athanogene_1	133.989	133.714	-0.0046697	0.921	0.99842
Rpl22l1	ribosomal_protein_L22_like_1	133.723	138.474	0.039847	0.51005	0.99493
2010107E04Rik	RIKEN_cDNA_2010107E04_gene	133.686	152.9	0.15538	0.016499	0.99493
Uqcrh	ubiquinol-cytochrome_c_reductase_hinge_protein	133.407	137.9	0.040046	0.46841	0.99493
Nol3	nucleolar_protein_3_(apoptosis_repressor_with_CARD_domain)	132.974	135.922	0.026831	0.55589	0.99493
2700060E02Rik	RIKEN_cDNA_2700060E02_gene	132.973	145.501	0.10827	0.060797	0.99493
Htra1	HtrA_serine_peptidase_1	132.83	130.781	-0.02445	0.58079	0.99493
Dtnbp1	dystrobrevin_binding_protein_1	132.168	141.669	0.088786	0.061441	0.99493
Cox5b	cytochrome_c_oxidase_subunit_Vb	131.502	129.614	-0.017933	0.7759	0.99493
Cltb	clathrin_light_polypeptide_(Lcb)	130.619	134.589	0.037886	0.38156	0.99493
Aqp5	aquaporin_5	129.424	124.141	-0.055245	0.27721	0.99493
Bax	BCL2-associated_X_protein	129.334	131.784	0.018672	0.78349	0.99493
Capns1	calpain_small_subunit_1	128.843	127.114	-0.020159	0.64711	0.99493
Eif3f	eukaryotic_translation_initiation_factor_3_subunit_F	128.188	134.545	0.063448	0.10606	0.99493
Efhd2	EF_hand_domain_containing_2	127.864	136.07	0.076946	0.14517	0.99493
Ywhah	tyrosine_3-monooxygenase/tryptophan_5-monooxygenase_activation_protein_eta_polypeptide	127.772	125.726	-0.023712	0.56592	0.99493
Nid1	nidogen_1	127.708	129.275	0.014177	0.73318	0.99493
Tbcb	tubulin_folding_cofactor_B	127.682	129.281	0.014109	0.78165	0.99493
Atp5j2	ATP_synthase_H+_transporting_mitochondrial_F0_complex_subunit_F2	127.384	136.809	0.08711	0.13712	0.99493
Dnajb2	DnaJ_(Hsp40)_homolog_subfamily_B_member_2	125.814	133.264	0.06994	0.19767	0.99493
Ywhae	tyrosine_3-monooxygenase/tryptophan_5-monooxygenase_activation_protein_epsilon_polypeptide	122.829	120.37	-0.028686	0.4957	0.99493
Pla2g16	phospholipase_A2_group_XVI	121.775	124.587	0.028379	0.53913	0.99493
Mocs2	molybdenum_cofactor_synthesis_2	121.643	130.685	0.092223	0.04573	0.99493
Hdgf	hepatoma-derived_growth_factor	120.55	126.916	0.064707	0.16327	0.99493
Drap1	Dr1_associated_protein_1_(negative_cofactor_2_alpha)	120.138	116.451	-0.040316	0.45332	0.99493
Bnip3l	BCL2/adenovirus_E1B_interacting_protein_3-like	120.03	118.991	-0.013322	0.73807	0.99493
Haus7	HAUS_augmin-like_complex_subunit_7	119.96	128.857	0.088546	0.086882	0.99493
Snta1	syntrophin_acidic_1	119.256	121.139	0.01656	0.76341	0.99493
Prelid1	PRELI_domain_containing_1	118.974	120.712	0.014851	0.80315	0.99493
Mrpl30	mitochondrial_ribosomal_protein_L30	117.689	117.736	-0.0017683	0.97281	0.99888
Tubb6	tubulin_beta_6_class_V	117.235	121.87	0.046476	0.4262	0.99493
Mbd3	methyl-CpG_binding_domain_protein_3	116.349	117.66	0.012457	0.79372	0.99493
Eef1d	eukaryotic_translation_elongation_factor_1_delta_(guanine_nucleotide_exchange_protein)	116.255	116.19	-0.0036328	0.93369	0.99888
S100a11	S100_calcium_binding_protein_A11_(calgizzarin)	115.63	121.991	0.061421	0.32774	0.99493
Gpx4	glutathione_peroxidase_4	115.488	118.674	0.033159	0.51341	0.99493
Prdx5	peroxiredoxin_5	115.368	115.644	0.0012308	0.97731	0.99888
Psmb1	proteasome_(prosome_macropain)_subunit_beta_type_1	115.341	116.699	0.014004	0.80525	0.99493
Mlf2	myeloid_leukemia_factor_2	115.111	116.517	0.014421	0.7738	0.99493
Arl3	ADP-ribosylation_factor-like_3	114.565	122.693	0.082417	0.15491	0.99493
Cox6b1	cytochrome_c_oxidase_subunit_VIb_polypeptide_1	114.534	111.923	-0.029553	0.61605	0.99493
Rpl22	ribosomal_protein_L22	113.641	113.204	-0.0058828	0.91041	0.9958
Sord	sorbitol_dehydrogenase	113.169	119.076	0.059647	0.32584	0.99493
Etfb	electron_transferring_flavoprotein_beta_polypeptide	110.529	109.657	-0.011247	0.84516	0.99493
Psmb6	proteasome_(prosome_macropain)_subunit_beta_type_6	110.521	114.436	0.042909	0.37803	0.99493
Psmd4	proteasome_(prosome_macropain)_26S_subunit_non-ATPase_4	109.909	110.27	0.0021997	0.96596	0.99888
Nenf	neuron_derived_neurotrophic_factor	109.765	113.211	0.036263	0.5286	0.99493
Lsm4	LSM4_homolog_U6_small_nuclear_RNA_associated_(S._cerevisiae)	109.253	108.583	-0.010882	0.83281	0.99493
Rps15a	ribosomal_protein_S15A	109.225	113.658	0.050856	0.25502	0.99493
Wbp2	WW_domain_binding_protein_2	109.156	112.955	0.043377	0.32085	0.99493
Itm2b	integral_membrane_protein_2B	108.081	110.295	0.024386	0.56935	0.99493
Ccdc85b	coiled-coil_domain_containing_85B	107.313	106.243	-0.01417	0.81784	0.99493
Akr1a1	aldo-keto_reductase_family_1_member_A1_(aldehyde_reductase)	107.293	110.826	0.041432	0.34116	0.99493
Anp32a	acidic_(leucine-rich)_nuclear_phosphoprotein_32_family_member_A	106.758	98.1689	-0.10718	0.048007	0.99493
2810428I15Rik	RIKEN_cDNA_2810428I15_gene	106.511	98.0634	-0.10412	0.067324	0.99493
Ndufb9	NADH_dehydrogenase_(ubiquinone)_1_beta_subcomplex_9	106.504	110.205	0.038656	0.53061	0.99493
Ndufa13	NADH_dehydrogenase_(ubiquinone)_1_alpha_subcomplex_13	106.163	102.429	-0.048658	0.31255	0.99493
Sptbn1	spectrin_beta_non-erythrocytic_1	106.029	109.912	0.046568	0.18184	0.99493
Uqcr10	ubiquinol-cytochrome_c_reductase_complex_III_subunit_X	105.858	120.25	0.1474	0.022378	0.99493
Atp6v1g1	ATPase_H+_transporting_lysosomal_V1_subunit_G1	105.674	110.582	0.056093	0.27568	0.99493
Eif3g	eukaryotic_translation_initiation_factor_3_subunit_G	105.094	103.661	-0.018733	0.73848	0.99493
Rpl36al	ribosomal_protein_L36A-like	104.69	108.075	0.03903	0.43212	0.99493
Cct2	chaperonin_containing_Tcp1_subunit_2_(beta)	104.594	107.89	0.038156	0.46528	0.99493
Aimp1	aminoacyl_tRNA_synthetase_complex-interacting_multifunctional_protein_1	104.43	105.331	0.0086863	0.87679	0.99493
Cryge	crystallin_gamma_E	104.148	101.525	-0.018929	0.81807	0.99493
Psmc3	proteasome_(prosome_macropain)_26S_subunit_ATPase_3	103.847	105.045	0.013383	0.75842	0.99493
Nomo1	nodal_modulator_1	102.615	108.133	0.06101	0.31298	0.99493
Ddx5	DEAD_(Asp-Glu-Ala-Asp)_box_polypeptide_5	102.406	103.116	0.0065578	0.86924	0.99493
Sqstm1	sequestosome_1	101.04	102.923	0.021803	0.67388	0.99493
Psmc1	protease_(prosome_macropain)_26S_subunit_ATPase_1	100.627	98.5864	-0.028277	0.59	0.99493
Cst3	cystatin_C	100.413	100.403	-0.003923	0.95211	0.99888
Hsp90aa1	heat_shock_protein_90_alpha_(cytosolic)_class_A_member_1	100.312	102.094	0.020992	0.5988	0.99493
Arpc2	actin_related_protein_2/3_complex_subunit_2	99.9313	99.0712	-0.014055	0.78029	0.99493
Insig1	insulin_induced_gene_1	98.9555	100.94	0.021229	0.71193	0.99493
Fez2	fasciculation_and_elongation_protein_zeta_2_(zygin_II)	98.6867	99.6825	0.011064	0.79784	0.99493
Pfn1	profilin_1	98.2384	96.1182	-0.031058	0.48967	0.99493
Psenen	presenilin_enhancer_2_homolog_(C._elegans)	97.8594	103.413	0.064685	0.29041	0.99493
Ndfip1	Nedd4_family_interacting_protein_1	97.6886	98.2255	0.0033566	0.9507	0.99888
Eif4b	eukaryotic_translation_initiation_factor_4B	97.5932	103.955	0.082308	0.054425	0.99493
Gss	glutathione_synthetase	97.0396	100.912	0.05014	0.28213	0.99493
Pink1	PTEN_induced_putative_kinase_1	96.9466	102.281	0.06597	0.20017	0.99493
Dynlrb1	dynein_light_chain_roadblock-type_1	96.9192	99.6594	0.032904	0.60499	0.99493
Atp5c1	ATP_synthase_H+_transporting_mitochondrial_F1_complex_gamma_polypeptide_1	96.9114	101.186	0.053468	0.28357	0.99493
Rras	Harvey_rat_sarcoma_oncogene_subgroup_R	96.445	111.408	0.15947	0.020555	0.99493
Ppp1ca	protein_phosphatase_1_catalytic_subunit_alpha_isoform	95.9906	95.6048	-0.0081257	0.87559	0.99493
Zfp385a	zinc_finger_protein_385A	95.7155	99.6264	0.047916	0.41608	0.99493
Fam89a	family_with_sequence_similarity_89_member_A	95.6044	101.196	0.068652	0.22784	0.99493
Snx3	sorting_nexin_3	95.5362	100.08	0.059108	0.20501	0.99493
Ctnnb1	catenin_(cadherin_associated_protein)_beta_1	95.5215	97.8684	0.030054	0.41784	0.99493
Ppp1r1a	protein_phosphatase_1_regulatory_(inhibitor)_subunit_1A	95.4408	93.7608	-0.025662	0.62372	0.99493
Srp14	signal_recognition_particle_14	95.3968	96.9546	0.01822	0.75929	0.99493
Tkt	transketolase	95.2104	90.5464	-0.063833	0.27959	0.99493
Pcbd2	pterin_4_alpha_carbinolamine_dehydratase/dimerization_cofactor_of_hepatocyte_nuclear_factor_1_alpha_(TCF1)_2	95.1592	91.2288	-0.050405	0.44919	0.99493
Eif3e	eukaryotic_translation_initiation_factor_3_subunit_E	95.0348	99.165	0.053515	0.286	0.99493
Tmbim6	transmembrane_BAX_inhibitor_motif_containing_6	94.95	92.6676	-0.03579	0.3943	0.99493
Plk5	polo-like_kinase_5	94.6535	94.0142	-0.010101	0.86098	0.99493
Trafd1	TRAF_type_zinc_finger_domain_containing_1	94.5143	97.5886	0.038822	0.4156	0.99493
Gnai2	guanine_nucleotide_binding_protein_(G_protein)_alpha_inhibiting_2	94.0778	95.2314	0.013814	0.77097	0.99493
Bod1	biorientation_of_chromosomes_in_cell_division_1	93.9831	92.8016	-0.019462	0.68974	0.99493
Itga6	integrin_alpha_6	93.5183	92.8392	-0.011737	0.76747	0.99493
Fam195b	family_with_sequence_similarity_195_member_B	93.1899	98.9454	0.076092	0.12311	0.99493
Ndufs5	NADH_dehydrogenase_(ubiquinone)_Fe-S_protein_5	93.033	91.3208	-0.025264	0.67121	0.99493
Eno1	enolase_1_alpha_non-neuron	92.9564	84.999	-0.11336	0.048877	0.99493
Chmp2a	charged_multivesicular_body_protein_2A	92.4803	95.0306	0.03083	0.61272	0.99493
Cct7	chaperonin_containing_Tcp1_subunit_7_(eta)	92.3027	93.9831	0.021315	0.66582	0.99493
Crim1	cysteine_rich_transmembrane_BMP_regulator_1_(chordin_like)	92.0052	93.0805	0.012132	0.80502	0.99493
Dstn	destrin	91.2206	90.2015	-0.017203	0.70218	0.99493
Tmsb4x	thymosin_beta_4_X_chromosome	91.1493	88.6896	-0.034376	0.59048	0.99493
Nedd8	neural_precursor_cell_expressed_developmentally_down-regulated_gene_8	90.8593	89.7714	-0.015324	0.80839	0.99493
Glrx3	glutaredoxin_3	90.793	93.3706	0.032848	0.55276	0.99493
Arf1	ADP-ribosylation_factor_1	90.447	91.8407	0.017207	0.74109	0.99493
Eif4g2	eukaryotic_translation_initiation_factor_4_gamma_2	89.3031	85.1598	-0.067009	0.069477	0.99493
Atp5j	ATP_synthase_H+_transporting_mitochondrial_F0_complex_subunit_F	88.6927	88.9359	0.0024089	0.96825	0.99888
Tmem59	transmembrane_protein_59	88.4537	91.9146	0.047212	0.3153	0.99493
Hnrnpk	heterogeneous_nuclear_ribonucleoprotein_K	88.2736	90.4559	0.030146	0.46945	0.99493
Arhgdia	Rho_GDP_dissociation_inhibitor_(GDI)_alpha	88.0305	87.0429	-0.016833	0.69703	0.99493
Snrpd2	small_nuclear_ribonucleoprotein_D2	87.9258	88.1639	0.00051267	0.99343	0.99952
Pdia6	protein_disulfide_isomerase_associated_6	87.6858	90.501	0.037841	0.45	0.99493
Sirt2	sirtuin_2	87.5791	94.9365	0.098477	0.077329	0.99493
Ube2d3	ubiquitin-conjugating_enzyme_E2D_3	87.4503	87.4688	-0.0018471	0.96614	0.99888
Nabp2	nucleic_acid_binding_protein_2	87.4446	91.7318	0.054066	0.40771	0.99493
Erich5	glutamate_rich_5	87.3085	85.0499	-0.03681	0.41189	0.99493
Ptpra	protein_tyrosine_phosphatase_receptor_type_A	87.1216	91.348	0.057531	0.28076	0.99493
Prdx1	peroxiredoxin_1	87.0053	90.8763	0.054993	0.22364	0.99493
Herpud1	homocysteine-inducible_endoplasmic_reticulum_stress-inducible_ubiquitin-like_domain_member_1	86.8174	88.8573	0.025322	0.65995	0.99493
Maged1	melanoma_antigen_family_D_1	86.6594	87.0445	0.0040475	0.92531	0.99888
Ndufs6	NADH_dehydrogenase_(ubiquinone)_Fe-S_protein_6	86.4981	79.4462	-0.1016	0.11308	0.99493
Aldh1a1	aldehyde_dehydrogenase_family_1_subfamily_A1	86.0312	75.8099	-0.1509	0.017592	0.99493
Cox7a2	cytochrome_c_oxidase_subunit_VIIa_2	85.8364	81.8187	-0.061392	0.28741	0.99493
B3gnt5	UDP-GlcNAc:betaGal_beta-13-N-acetylglucosaminyltransferase_5	85.7528	88.7385	0.04284	0.34861	0.99493
Uqcc2	ubiquinol-cytochrome_c_reductase_complex_assembly_factor_2	85.7379	85.5178	-0.0048159	0.93602	0.99888
Uqcr11	ubiquinol-cytochrome_c_reductase_complex_III_subunit_XI	85.6538	79.1376	-0.088975	0.19141	0.99493
Atp5a1	ATP_synthase_H+_transporting_mitochondrial_F1_complex_alpha_subunit_1	85.5484	83.678	-0.032639	0.45676	0.99493
Gng5	guanine_nucleotide_binding_protein_(G_protein)_gamma_5	85.1336	88.2634	0.045542	0.34265	0.99493
Fxr2	fragile_X_mental_retardation_autosomal_homolog_2	84.5082	85.1684	0.0069855	0.89438	0.99493
Ybx3	Y_box_protein_3	84.2209	86.5458	0.031638	0.58487	0.99493
Psmb7	proteasome_(prosome_macropain)_subunit_beta_type_7	84.0687	88.0643	0.056159	0.29982	0.99493
Clta	clathrin_light_polypeptide_(Lca)	83.8826	85.2182	0.017804	0.72179	0.99493
Psmb4	proteasome_(prosome_macropain)_subunit_beta_type_4	83.8743	85.6069	0.023903	0.67146	0.99493
Ndufb11	NADH_dehydrogenase_(ubiquinone)_1_beta_subcomplex_11	83.8251	81.8369	-0.031104	0.59504	0.99493
2410015M20Rik	RIKEN_cDNA_2410015M20_gene	83.5066	89.7849	0.087041	0.14002	0.99493
Pgk1	phosphoglycerate_kinase_1	83.5035	88.8582	0.078549	0.11863	0.99493
Aplp2	amyloid_beta_(A4)_precursor-like_protein_2	83.4797	83.3649	-0.0049141	0.91499	0.99664
Fkbp8	FK506_binding_protein_8	83.1195	87.1119	0.059677	0.22802	0.99493
Chmp4b	charged_multivesicular_body_protein_4B	82.9025	83.4096	0.0065325	0.89987	0.99496
Tpi1	triosephosphate_isomerase_1	82.6153	79.8104	-0.044723	0.4081	0.99493
Pcbd1	pterin_4_alpha_carbinolamine_dehydratase/dimerization_cofactor_of_hepatocyte_nuclear_factor_1_alpha_(TCF1)_1	82.2322	83.7105	0.020751	0.73874	0.99493
Psap	prosaposin	81.1906	79.2435	-0.034939	0.42264	0.99493
Fgfr3	fibroblast_growth_factor_receptor_3	81.0031	79.199	-0.033662	0.36606	0.99493
Itgb5	integrin_beta_5	80.3354	80.1052	-0.0063107	0.8941	0.99493
Pmp22	peripheral_myelin_protein_22	79.9365	77.7448	-0.036698	0.54568	0.99493
Ahsa1	AHA1_activator_of_heat_shock_protein_ATPase_1	79.928	84.1758	0.063229	0.25085	0.99493
Gm26847	predicted_gene_26847	79.3705	78.2193	-0.019742	0.69742	0.99493
Mrpl54	mitochondrial_ribosomal_protein_L54	79.2731	73.5484	-0.083181	0.24089	0.99493
Fkbp2	FK506_binding_protein_2	79.1065	76.4908	-0.04206	0.51805	0.99493
Chchd2	coiled-coil-helix-coiled-coil-helix_domain_containing_2	79.0651	82.4325	0.050452	0.36027	0.99493
Srd5a2	steroid_5_alpha-reductase_2	79.0148	80.8488	0.02382	0.70105	0.99493
Synm	synemin_intermediate_filament_protein	79.0082	80.6881	0.025971	0.49826	0.99493
Gstm1	glutathione_S-transferase_mu_1	78.7387	66.9069	-0.093814	0.24541	0.99493
Ogn	osteoglycin	78.5423	83.9932	0.085955	0.064416	0.99493
Hsbp1	heat_shock_factor_binding_protein_1	78.0268	77.2638	-0.01439	0.79425	0.99493
Hsd17b10	hydroxysteroid_(17-beta)_dehydrogenase_10	77.6443	75.4779	-0.037663	0.52977	0.99493
Nrcam	neuronal_cell_adhesion_molecule	77.5074	80.2524	0.044349	0.27323	0.99493
Ddrgk1	DDRGK_domain_containing_1	77.4978	77.341	-0.0050288	0.93367	0.99888
Gja8	gap_junction_protein_alpha_8	77.4285	78.6161	0.014327	0.82094	0.99493
Rabac1	Rab_acceptor_1_(prenylated)	77.0027	77.0606	-0.0013391	0.98153	0.9991
Prox1os	prospero_homeobox_1_opposite_strand	76.653	74.9592	-0.026266	0.69152	0.99493
Glo1	glyoxalase_1	76.5169	78.4585	0.030346	0.51308	0.99493
Tprgl	transformation_related_protein_63_regulated_like	76.2972	80.1958	0.059558	0.27586	0.99493
Atg3	autophagy_related_3	76.2256	78.5822	0.03677	0.45415	0.99493
Gpx1	glutathione_peroxidase_1	76.0942	68.1782	-0.12529	0.061502	0.99493
Lamtor2	late_endosomal/lysosomal_adaptor_MAPK_and_MTOR_activator_2	75.9198	73.8847	-0.033564	0.60884	0.99493
Etfa	electron_transferring_flavoprotein_alpha_polypeptide	75.8617	82.6004	0.099179	0.11139	0.99493
Pon2	paraoxonase_2	75.8567	78.3268	0.040389	0.36511	0.99493
Ptov1	prostate_tumor_over_expressed_gene_1	75.8288	80.0296	0.067332	0.15365	0.99493
Sesn3	sestrin_3	75.815	78.3306	0.040051	0.47009	0.99493
Capzb	capping_protein_(actin_filament)_muscle_Z-line_beta	75.7237	79.9604	0.067274	0.21698	0.99493
Rilpl1	Rab_interacting_lysosomal_protein-like_1	75.701	76.1679	0.0054874	0.90329	0.99556
Ctsl	cathepsin_L	75.3029	65.382	-0.06325	0.40485	0.99493
Palm	paralemmin	74.9027	74.4192	-0.011781	0.79782	0.99493
Ctsz	cathepsin_Z	74.8269	78.2255	0.053306	0.33436	0.99493
Ass1	argininosuccinate_synthetase_1	74.6122	72.1324	-0.031426	0.69614	0.99493
D8Ertd738e	DNA_segment_Chr_8_ERATO_Doi_738_expressed	73.8895	72.598	-0.022462	0.72646	0.99493
Gas6	growth_arrest_specific_6	73.8593	72.0722	-0.033646	0.46751	0.99493
Ndufa7	NADH_dehydrogenase_(ubiquinone)_1_alpha_subcomplex_7_(B14.5a)	73.8468	77.3404	0.051453	0.4536	0.99493
Tcp1	t-complex_protein_1	73.7175	74.4126	0.010539	0.81505	0.99493
P4ha1	procollagen-proline_2-oxoglutarate_4-dioxygenase_(proline_4-hydroxylase)_alpha_1_polypeptide	73.6382	77.4736	0.05996	0.29494	0.99493
Psmb5	proteasome_(prosome_macropain)_subunit_beta_type_5	73.4911	74.7831	0.018812	0.77976	0.99493
0610012G03Rik	RIKEN_cDNA_0610012G03_gene	72.9255	70.7479	-0.033085	0.66409	0.99493
Sin3b	transcriptional_regulator_SIN3B_(yeast)	72.882	73.0602	0.0013166	0.97647	0.99888
Clip3	CAP-GLY_domain_containing_linker_protein_3	72.8046	73.3372	0.007461	0.89214	0.99493
Atp5o	ATP_synthase_H+_transporting_mitochondrial_F1_complex_O_subunit	72.6306	70.7726	-0.031291	0.62804	0.99493
Sptbn2	spectrin_beta_non-erythrocytic_2	72.4026	67.8194	-0.09086	0.020072	0.99493
Oat	ornithine_aminotransferase	72.3242	66.7035	-0.11016	0.013119	0.99493
Calr	calreticulin	72.3123	79.0446	0.11059	0.040172	0.99493
Hspa5	heat_shock_protein_5	72.1802	74.6328	0.039317	0.48869	0.99493
Pomp	proteasome_maturation_protein	72.1683	72.4521	0.0027907	0.96368	0.99888
Ran	RAN_member_RAS_oncogene_family	71.9645	76.7683	0.082623	0.078365	0.99493
Pcbp1	poly(rC)_binding_protein_1	71.9544	72.0098	-0.0012761	0.97928	0.99893
Myl12b	myosin_light_chain_12B_regulatory	71.7737	72.9349	0.017672	0.76562	0.99493
Rexo2	REX2_RNA_exonuclease_2_homolog_(S._cerevisiae)	71.3335	68.9719	-0.040812	0.50711	0.99493
Phb	prohibitin	71.3103	74.5683	0.055317	0.26754	0.99493
Fam46c	family_with_sequence_similarity_46_member_C	71.0302	71.5217	0.0076838	0.86474	0.99493
Sorbs1	sorbin_and_SH3_domain_containing_1	70.6373	72.9522	0.039085	0.44147	0.99493
Atp1b3	ATPase_Na+/K+_transporting_beta_3_polypeptide	70.2215	64.7373	-0.067597	0.40739	0.99493
Rps27l	ribosomal_protein_S27-like	70.2173	74.1127	0.052096	0.49454	0.99493
Nedd4	neural_precursor_cell_expressed_developmentally_down-regulated_4	70.2029	69.2445	-0.019095	0.67932	0.99493
Ccdc124	coiled-coil_domain_containing_124	70.2003	72.8252	0.040815	0.52109	0.99493
Dnase2b	deoxyribonuclease_II_beta	70.1245	72.0896	0.03273	0.57208	0.99493
Rnf10	ring_finger_protein_10	70.1176	72.2356	0.037767	0.41357	0.99493
Brk1	BRICK1_SCAR/WAVE_actin-nucleating_complex_subunit	69.7399	69.9208	0.00028092	0.99585	0.99956
Ces5a	carboxylesterase_5A	69.6258	74.6468	0.080731	0.20591	0.99493
Immp1l	IMP1_inner_mitochondrial_membrane_peptidase-like_(S._cerevisiae)	69.4855	70.6122	0.017211	0.76745	0.99493
Perp	PERP_TP53_apoptosis_effector	69.1807	72.9404	0.066623	0.16284	0.99493
Ndufa3	NADH_dehydrogenase_(ubiquinone)_1_alpha_subcomplex_3	68.9222	75.1412	0.096727	0.1613	0.99493
Atp5d	ATP_synthase_H+_transporting_mitochondrial_F1_complex_delta_subunit	68.757	70.3083	0.026498	0.66991	0.99493
Cfl1	cofilin_1_non-muscle	68.5236	74.3349	0.099064	0.082478	0.99493
Rwdd1	RWD_domain_containing_1	68.3492	73.3738	0.074254	0.28942	0.99493
Eif5	eukaryotic_translation_initiation_factor_5	68.258	71.5123	0.058437	0.21397	0.99493
Celf1	CUGBP_Elav-like_family_member_1	67.782	69.679	0.033891	0.40505	0.99493
D630024D03Rik	RIKEN_cDNA_D630024D03_gene	67.5855	70.0853	0.038631	0.56821	0.99493
Rgs4	regulator_of_G-protein_signaling_4	67.5074	69.8715	0.032213	0.67928	0.99493
Rbm24	RNA_binding_motif_protein_24	67.4974	73.1457	0.10308	0.027336	0.99493
Ngfrap1	nerve_growth_factor_receptor_(TNFRSF16)_associated_protein_1	67.4638	66.8562	-0.010817	0.87213	0.99493
Arf5	ADP-ribosylation_factor_5	67.3124	71.549	0.073862	0.17792	0.99493
Pgap2	post-GPI_attachment_to_proteins_2	67.2986	69.9459	0.044639	0.44831	0.99493
Ncl	nucleolin	67.1862	69.1992	0.036172	0.47063	0.99493
Pdcd5	programmed_cell_death_5	67.1124	66.6607	-0.010568	0.85835	0.99493
H2afj	H2A_histone_family_member_J	67.0525	65.9038	-0.023877	0.64693	0.99493
Cd44	CD44_antigen	66.9788	67.1548	0.001126	0.97768	0.99888
Mrpl28	mitochondrial_ribosomal_protein_L28	66.7725	68.6499	0.030598	0.60152	0.99493
Ptpru	protein_tyrosine_phosphatase_receptor_type_U	66.3528	67.1386	0.013299	0.7337	0.99493
Anapc13	anaphase_promoting_complex_subunit_13	66.3508	68.7635	0.040319	0.54033	0.99493
Hyi	hydroxypyruvate_isomerase_homolog_(E._coli)	66.3161	67.1639	0.013756	0.79753	0.99493
Crygn	crystallin_gamma_N	66.21	63.2083	-0.047597	0.5229	0.99493
Selk	selenoprotein_K	66.1708	75.2604	0.14872	0.021432	0.99493
Gm26917	predicted_gene_26917	65.9544	26.2163	-0.84505	1.65e-26	3.45e-22
Tubb2a	tubulin_beta_2A_class_IIA	65.9271	66.388	0.0067162	0.91173	0.99604
Eif3l	eukaryotic_translation_initiation_factor_3_subunit_L	65.7433	69.1876	0.061713	0.26468	0.99493
Sdhb	succinate_dehydrogenase_complex_subunit_B_iron_sulfur_(Ip)	65.7326	61.1065	-0.09238	0.10432	0.99493
Bccip	BRCA2_and_CDKN1A_interacting_protein	65.5896	66.1296	0.0086887	0.87906	0.99493
Lgmn	legumain	65.5834	70.2106	0.075941	0.25409	0.99493
Map2k2	mitogen-activated_protein_kinase_kinase_2	65.5248	67.8226	0.043293	0.34673	0.99493
Skp1a	S-phase_kinase-associated_protein_1A	65.3995	67.1594	0.032029	0.54494	0.99493
Cops6	COP9_(constitutive_photomorphogenic)_homolog_subunit_6_(Arabidopsis_thaliana)	65.3679	65.064	-0.0077601	0.87214	0.99493
Ezr	ezrin	65.3012	65.6307	0.0037127	0.93769	0.99888
Cadm1	cell_adhesion_molecule_1	65.1416	69.2549	0.080263	0.041734	0.99493
Epn1	epsin_1	65.085	62.7462	-0.050147	0.27366	0.99493
Dctn2	dynactin_2	65.028	65.7772	0.013012	0.79149	0.99493
Maf	avian_musculoaponeurotic_fibrosarcoma_(v-maf)_AS42_oncogene_homolog	65.0026	67.2471	0.043493	0.29039	0.99493
Ndufa5	NADH_dehydrogenase_(ubiquinone)_1_alpha_subcomplex_5	64.5497	65.8913	0.022806	0.71689	0.99493
Suds3	suppressor_of_defective_silencing_3_homolog_(S._cerevisiae)	64.3559	64.6278	0.0023653	0.96025	0.99888
Ing2	inhibitor_of_growth_family_member_2	64.2792	64.6649	0.0051994	0.91992	0.99803
Ngfr	nerve_growth_factor_receptor_(TNFR_superfamily_member_16)	63.9754	65.6262	0.030422	0.54937	0.99493
Gsto1	glutathione_S-transferase_omega_1	63.7272	55.028	-0.057712	0.43008	0.99493
St13	suppression_of_tumorigenicity_13	63.6353	65.6939	0.039363	0.41488	0.99493
Stub1	STIP1_homology_and_U-Box_containing_protein_1	63.5609	66.4927	0.053929	0.32307	0.99493
Pitx3	paired-like_homeodomain_transcription_factor_3	63.5442	66.6398	0.056981	0.31812	0.99493
Ccni	cyclin_I	63.3531	61.5963	-0.038467	0.43585	0.99493
Mrps21	mitochondrial_ribosomal_protein_S21	63.1748	65.1165	0.033411	0.60743	0.99493
Sptb	spectrin_beta_erythrocytic	62.9889	64.5536	0.031133	0.38991	0.99493
Hcfc1r1	host_cell_factor_C1_regulator_1_(XPO1-dependent)	62.9555	67.3368	0.07823	0.21026	0.99493
Slc25a39	solute_carrier_family_25_member_39	62.9462	61.1745	-0.03805	0.47288	0.99493
Amph	amphiphysin	62.931	62.6685	-0.0062307	0.90905	0.99559
Rnf187	ring_finger_protein_187	62.6497	63.5561	0.016612	0.72031	0.99493
Apoa1bp	apolipoprotein_A-I_binding_protein	62.3906	60.5352	-0.037546	0.54431	0.99493
Smco3	single-pass_membrane_protein_with_coiled-coil_domains_3	62.2753	71.3847	0.16031	0.010924	0.99493
Mxra7	matrix-remodelling_associated_7	62.2746	58.9223	-0.07037	0.22888	0.99493
Pygl	liver_glycogen_phosphorylase	61.9741	57.2041	-0.10313	0.049314	0.99493
Calm1	calmodulin_1	61.956	63.2447	0.025891	0.57598	0.99493
Mgea5	meningioma_expressed_antigen_5_(hyaluronidase)	61.8512	64.2072	0.045213	0.39778	0.99493
Rspo1	R-spondin_homolog_(Xenopus_laevis)	61.813	62.948	0.020522	0.70348	0.99493
Prkar1a	protein_kinase_cAMP_dependent_regulatory_type_I_alpha	61.725	60.8529	-0.019268	0.7056	0.99493
Plekha4	pleckstrin_homology_domain_containing_family_A_(phosphoinositide_binding_specific)_member_4	61.719	64.8699	0.043827	0.58227	0.99493
Laptm4a	lysosomal-associated_protein_transmembrane_4A	61.5759	62.1927	0.010054	0.86513	0.99493
Ndufa8	NADH_dehydrogenase_(ubiquinone)_1_alpha_subcomplex_8	61.5547	59.8586	-0.032758	0.61734	0.99493
Sipa1l3	signal-induced_proliferation-associated_1_like_3	61.4703	59.7928	-0.040331	0.33109	0.99493
Cirbp	cold_inducible_RNA_binding_protein	61.398	62.4666	0.017012	0.78732	0.99493
Hebp2	heme_binding_protein_2	61.109	61.2959	0.0024875	0.96849	0.99888
Nnat	neuronatin	61.087	51.2985	-0.10139	0.20984	0.99493
Col4a2	collagen_type_IV_alpha_2	60.7537	52.9843	-0.094583	0.25002	0.99493
Psma6	proteasome_(prosome_macropain)_subunit_alpha_type_6	60.7237	61.7484	0.019447	0.7389	0.99493
Myeov2	myeloma_overexpressed_2	60.5645	66.4875	0.098803	0.17738	0.99493
Vti1b	vesicle_transport_through_interaction_with_t-SNAREs_1B	60.4963	59.7482	-0.015632	0.8082	0.99493
Pdrg1	p53_and_DNA_damage_regulated_1	60.4528	63.362	0.057451	0.31557	0.99493
Rhoa	ras_homolog_gene_family_member_A	60.3008	59.7851	-0.01354	0.76727	0.99493
Higd2a	HIG1_domain_family_member_2A	60.2613	56.8087	-0.068843	0.3004	0.99493
Mrpl23	mitochondrial_ribosomal_protein_L23	60.1358	58.5836	-0.029036	0.69939	0.99493
Klc1	kinesin_light_chain_1	59.9787	62.912	0.057001	0.28476	0.99493
Sri	sorcin	59.8711	54.2941	-0.12038	0.04311	0.99493
Ctnna2	catenin_(cadherin_associated_protein)_alpha_2	59.8392	60.3063	0.0084958	0.87171	0.99493
Anxa1	annexin_A1	59.7423	55.2262	-0.044895	0.5755	0.99493
Mpnd	MPN_domain_containing	59.6733	63.7569	0.083521	0.10637	0.99493
Raly	hnRNP-associated_with_lethal_yellow	59.6124	61.2189	0.030458	0.6297	0.99493
Calm2	calmodulin_2	59.5603	62.8065	0.063388	0.2677	0.99493
Mapk3	mitogen-activated_protein_kinase_3	59.4733	57.6994	-0.041225	0.41762	0.99493
Kif1a	kinesin_family_member_1A	59.3816	55.9324	-0.081614	0.070812	0.99493
Tma7	translational_machinery_associated_7_homolog_(S._cerevisiae)	59.3582	61.5635	0.036714	0.61959	0.99493
Eif3m	eukaryotic_translation_initiation_factor_3_subunit_M	59.2253	61.338	0.043081	0.42777	0.99493
Hmx1	H6_homeobox_1	59.1282	57.9442	-0.0282	0.60622	0.99493
Swi5	SWI5_recombination_repair_homolog_(yeast)	59.0604	62.3674	0.065183	0.27142	0.99493
Etf1	eukaryotic_translation_termination_factor_1	59.0246	59.5111	0.0089497	0.84163	0.99493
Emg1	EMG1_nucleolar_protein_homolog_(S._cerevisiae)	59.0246	59.8996	0.01618	0.80947	0.99493
Sptssa	serine_palmitoyltransferase_small_subunit_A	58.8006	57.5395	-0.0288	0.63169	0.99493
Rcn1	reticulocalbin_1	58.7531	57.1034	-0.038979	0.42807	0.99493
Ccdc53	coiled-coil_domain_containing_53	58.7061	62.5177	0.076903	0.16588	0.99493
Eif4h	eukaryotic_translation_initiation_factor_4H	58.6836	61.0411	0.046635	0.38756	0.99493
Hnrnpdl	heterogeneous_nuclear_ribonucleoprotein_D-like	58.5146	59.7484	0.025168	0.61553	0.99493
Necap2	NECAP_endocytosis_associated_2	58.506	55.1926	-0.076513	0.13169	0.99493
Anxa3	annexin_A3	58.4921	60.2727	0.036072	0.4945	0.99493
Septin15	selenoprotein	58.3887	60.1765	0.036221	0.51248	0.99493
Timm13	translocase_of_inner_mitochondrial_membrane_13	58.3436	58.9956	0.011381	0.84562	0.99493
Romo1	reactive_oxygen_species_modulator_1	58.3066	57.6295	-0.015858	0.81382	0.99493
Lars2	leucyl-tRNA_synthetase_mitochondrial	58.2126	44.8673	-0.19178	0.019832	0.99493
Bag6	BCL2-associated_athanogene_6	57.9146	56.9542	-0.025129	0.61059	0.99493
Mtch1	mitochondrial_carrier_homolog_1_(C._elegans)	57.3759	58.9122	0.032582	0.52523	0.99493
Eif4a1	eukaryotic_translation_initiation_factor_4A1	57.3472	55.7003	-0.040671	0.35931	0.99493
Marcks	myristoylated_alanine_rich_protein_kinase_C_substrate	57.3329	57.5881	0.0034227	0.94825	0.99888
Coro2b	coronin_actin_binding_protein_2B	57.1521	56.0731	-0.026621	0.60699	0.99493
Bri3	brain_protein_I3	57.0569	55.2268	-0.041271	0.48935	0.99493
Eif3b	eukaryotic_translation_initiation_factor_3_subunit_B	56.9936	57.2716	0.0037232	0.93474	0.99888
Anp32b	acidic_(leucine-rich)_nuclear_phosphoprotein_32_family_member_B	56.9151	56.6454	-0.0080281	0.88682	0.99493
Tubb4b	tubulin_beta_4B_class_IVB	56.5489	56.6227	0.00069082	0.99076	0.99927
RP24-421A2.1	predicted_gene_7893	56.3944	67.9377	0.14028	0.088086	0.99493
Scp2	sterol_carrier_protein_2_liver	56.006	54.3074	-0.042818	0.37632	0.99493
Acot13	acyl-CoA_thioesterase_13	55.9699	55.3157	-0.015824	0.81876	0.99493
Septin8	septin_8	55.9245	54.495	-0.037723	0.34337	0.99493
Sec61b	Sec61_beta_subunit	55.7524	58.2394	0.045167	0.52761	0.99493
Atp6v1e1	ATPase_H+_transporting_lysosomal_V1_subunit_E1	55.2027	53.9919	-0.028612	0.62233	0.99493
Ube2b	ubiquitin-conjugating_enzyme_E2B	54.8737	57.1179	0.047803	0.4189	0.99493
Wls	wntless_homolog_(Drosophila)	54.6699	55.1916	0.010325	0.85205	0.99493
Smap2	small_ArfGAP_2	54.415	61.1318	0.1436	0.010079	0.99493
Fkbp1a	FK506_binding_protein_1a	54.1384	54.1466	-0.0023931	0.96385	0.99888
Asna1	arsA_arsenite_transporter_ATP-binding_homolog_1_(bacterial)	54.0516	55.826	0.036804	0.52999	0.99493
Flywch1	FLYWCH-type_zinc_finger_1	54.0394	56.2688	0.049273	0.34341	0.99493
Fads1	fatty_acid_desaturase_1	53.9011	55.4392	0.034921	0.47897	0.99493
Pisd-ps1	phosphatidylserine_decarboxylase_pseudogene_1	53.8752	48.6169	-0.10677	0.15742	0.99493
Gm2830	predicted_gene_2830	53.8305	53.3965	-0.0069079	0.93226	0.99888
Ranbp1	RAN_binding_protein_1	53.7233	52.1262	-0.035661	0.60142	0.99493
Cox14	cytochrome_c_oxidase_assembly_protein_14	53.6775	51.6946	-0.04604	0.48411	0.99493
Snrpg	small_nuclear_ribonucleoprotein_polypeptide_G	53.5486	53.7485	0.0028059	0.97248	0.99888
Lgals3	lectin_galactose_binding_soluble_3	53.5227	53.2839	-0.0067629	0.90832	0.99559
Trappc6b	trafficking_protein_particle_complex_6B	53.4449	53.518	0.00091837	0.9878	0.99927
Bola2	bolA-like_2_(E._coli)	53.4197	48.2366	-0.12297	0.049197	0.99493
Atp6v1f	ATPase_H+_transporting_lysosomal_V1_subunit_F	53.3952	57.6135	0.085759	0.18877	0.99493
Cnbp	cellular_nucleic_acid_binding_protein	53.2328	54.6737	0.033073	0.50856	0.99493
Hnrnph3	heterogeneous_nuclear_ribonucleoprotein_H3	53.1863	53.5908	0.0084636	0.87515	0.99493
Pdlim1	PDZ_and_LIM_domain_1_(elfin)	53.062	56.2204	0.06888	0.24879	0.99493
Mea1	male_enhanced_antigen_1	52.9582	50.127	-0.064648	0.34172	0.99493
H3f3b	H3_histone_family_3B	52.9236	50.5554	-0.058449	0.30509	0.99493
Npdc1	neural_proliferation_differentiation_and_control_1	52.8462	56.1603	0.072967	0.2072	0.99493
Csnk1a1	casein_kinase_1_alpha_1	52.8379	56.7608	0.09336	0.031377	0.99493
Idh2	isocitrate_dehydrogenase_2_(NADP+)_mitochondrial	52.8335	50.0743	-0.069273	0.24507	0.99493
Itgb1bp1	integrin_beta_1_binding_protein_1	52.7729	62.4164	0.097993	0.22606	0.99493
Cisd3	CDGSH_iron_sulfur_domain_3	52.6939	54.9351	0.046326	0.49136	0.99493
Supt5	suppressor_of_Ty_5	52.6833	52.9515	0.0044237	0.93134	0.99888
Banf1	barrier_to_autointegration_factor_1	52.4672	48.2213	-0.089395	0.21962	0.99493
Ankrd46	ankyrin_repeat_domain_46	52.4078	55.3198	0.068445	0.17009	0.99493
Krcc1	lysine-rich_coiled-coil_1	52.3465	51.4313	-0.023233	0.69017	0.99493
Tsc22d1	TSC22_domain_family_member_1	52.3381	50.1556	-0.057786	0.21123	0.99493
Abhd12	abhydrolase_domain_containing_12	52.1915	55.5108	0.076993	0.13995	0.99493
Eaf1	ELL_associated_factor_1	52.0489	52.2321	0.0019864	0.96945	0.99888
Lnp	limb_and_neural_patterns	51.9999	54.0269	0.045505	0.40243	0.99493
Hsp90b1	heat_shock_protein_90_beta_(Grp94)_member_1	51.921	57.1687	0.12023	0.023827	0.99493
Kcnj12	potassium_inwardly-rectifying_channel_subfamily_J_member_12	51.6949	51.4356	-0.0082085	0.88632	0.99493
BC029214	cDNA_sequence_BC029214	51.6948	50.9182	-0.019927	0.73895	0.99493
Napa	N-ethylmaleimide_sensitive_fusion_protein_attachment_protein_alpha	51.3723	51.695	0.007206	0.88998	0.99493
Tmem160	transmembrane_protein_160	51.3653	48.4456	-0.065647	0.36235	0.99493
Oaf	OAF_homolog_(Drosophila)	51.2436	54.6365	0.074689	0.21983	0.99493
Cdc37	cell_division_cycle_37	51.0847	51.6763	0.013247	0.80167	0.99493
Gm4204	predicted_gene_4204	51.0108	47.2882	-0.090551	0.16071	0.99493
Ppp2r3d	protein_phosphatase_2_(formerly_2A)_regulatory_subunit_B''_delta	50.9161	49.4946	-0.030196	0.68458	0.99493
Slc25a3	solute_carrier_family_25_(mitochondrial_carrier_phosphate_carrier)_member_3	50.8856	54.5736	0.088632	0.062084	0.99493
Gamt	guanidinoacetate_methyltransferase	50.8467	49.5621	-0.029696	0.65636	0.99493
Lrrc42	leucine_rich_repeat_containing_42	50.7403	51.3202	0.012904	0.82001	0.99493
Map4	microtubule-associated_protein_4	50.7387	49.4285	-0.037372	0.37222	0.99493
Rab7	RAB7_member_RAS_oncogene_family	50.6837	52.0106	0.030915	0.59403	0.99493
Atxn10	ataxin_10	50.6264	52.2498	0.03915	0.45402	0.99493
Uqcrq	ubiquinol-cytochrome_c_reductase_complex_III_subunit_VII	50.485	53.3579	0.063669	0.28611	0.99493
Snx1	sorting_nexin_1	50.3758	55.5746	0.12381	0.016636	0.99493
Tpgs1	tubulin_polyglutamylase_complex_subunit_1	50.3521	50.5654	0.0023183	0.97136	0.99888
Timm8b	translocase_of_inner_mitochondrial_membrane_8B	50.2673	50.7344	0.0090689	0.90391	0.99556
Sox5os2	SRY_(sex_determining_region_Y)-box_5_opposite_strand_2	50.2115	54.5769	0.080164	0.29985	0.99493
Cox7b	cytochrome_c_oxidase_subunit_VIIb	50.1416	54.4426	0.095631	0.13453	0.99493
Dazap2	DAZ_associated_protein_2	49.9473	53.1382	0.074777	0.19931	0.99493
Polr1d	polymerase_(RNA)_I_polypeptide_D	49.8836	49.2501	-0.016944	0.79905	0.99493
Rsrp1	arginine/serine_rich_protein_1	49.82	52.9072	0.067457	0.28715	0.99493
Vcp	valosin_containing_protein	49.7062	51.1677	0.036609	0.4341	0.99493
Hnrnpa2b1	heterogeneous_nuclear_ribonucleoprotein_A2/B1	49.5801	51.9224	0.056704	0.28259	0.99493
Timp2	tissue_inhibitor_of_metalloproteinase_2	49.4752	49.2322	-0.0083025	0.85738	0.99493
Lsamp	limbic_system-associated_membrane_protein	49.4387	51.1798	0.043118	0.36568	0.99493
Serbp1	serpine1_mRNA_binding_protein_1	49.2957	52.9436	0.090842	0.057349	0.99493
Pgam2	phosphoglycerate_mutase_2	49.2457	52.9965	0.03558	0.64636	0.99493
Ap2a1	adaptor-related_protein_complex_2_alpha_1_subunit	49.227	49.4401	0.0035208	0.94679	0.99888
Cct6a	chaperonin_containing_Tcp1_subunit_6a_(zeta)	49.2255	53.3858	0.09815	0.088475	0.99493
Prdx2	peroxiredoxin_2	49.2163	47.5775	-0.040545	0.52726	0.99493
Ewsr1	Ewing_sarcoma_breakpoint_region_1	49.156	48.1588	-0.028771	0.54267	0.99493
H1f0	H1_histone_family_member_0	49.0663	46.7295	-0.061143	0.31771	0.99493
Ergic3	ERGIC_and_golgi_3	48.9955	48.7243	-0.0095195	0.86502	0.99493
Atf4	activating_transcription_factor_4	48.8974	54.0147	0.11613	0.060524	0.99493
Hist1h1c	histone_cluster_1_H1c	48.7702	41.8379	-0.1802	0.0062728	0.99493
Ngef	neuronal_guanine_nucleotide_exchange_factor	48.6716	52.4255	0.08638	0.15651	0.99493
Eif2s1	eukaryotic_translation_initiation_factor_2_subunit_1_alpha	48.6696	51.2022	0.060659	0.29099	0.99493
Cct8	chaperonin_containing_Tcp1_subunit_8_(theta)	48.6232	48.5376	-0.0029628	0.95827	0.99888
Nkiras2	NFKB_inhibitor_interacting_Ras-like_protein_2	48.5118	47.9408	-0.016778	0.76705	0.99493
Mrpl42	mitochondrial_ribosomal_protein_L42	48.5113	51.3857	0.057954	0.43927	0.99493
Arl2bp	ADP-ribosylation_factor-like_2_binding_protein	48.4997	48.0455	-0.013345	0.81047	0.99493
Ghitm	growth_hormone_inducible_transmembrane_protein	48.3525	50.3833	0.050711	0.3162	0.99493
Rbm17	RNA_binding_motif_protein_17	48.1812	50.0105	0.044762	0.44664	0.99493
Idh3b	isocitrate_dehydrogenase_3_(NAD+)_beta	48.0533	47.2093	-0.022052	0.71466	0.99493
Rabggtb	Rab_geranylgeranyl_transferase_b_subunit	48.0327	53.3677	0.12207	0.054561	0.99493
Wnt7a	wingless-type_MMTV_integration_site_family_member_7A	47.9763	48.7256	0.016418	0.78361	0.99493
Rnf180	ring_finger_protein_180	47.904	47.6801	-0.0068684	0.91566	0.99664
Sh3glb2	SH3-domain_GRB2-like_endophilin_B2	47.7666	49.6709	0.045806	0.40293	0.99493
Sars	seryl-aminoacyl-tRNA_synthetase	47.7607	49.5891	0.047828	0.31233	0.99493
Atp6v1b2	ATPase_H+_transporting_lysosomal_V1_subunit_B2	47.6379	48.5875	0.024127	0.63341	0.99493
Atp5k	ATP_synthase_H+_transporting_mitochondrial_F1F0_complex_subunit_E	47.5976	48.9008	0.026798	0.72714	0.99493
Tspan15	tetraspanin_15	47.3573	47.1645	-0.0081227	0.86843	0.99493
Wbp1	WW_domain_binding_protein_1	47.3465	49.9115	0.063885	0.25913	0.99493
Prkaca	protein_kinase_cAMP_dependent_catalytic_alpha	47.2027	46.468	-0.022755	0.65831	0.99493
Inf2	inverted_formin_FH2_and_WH2_domain_containing	47.1052	46.2987	-0.02485	0.5949	0.99493
Commd3	COMM_domain_containing_3	46.9639	49.1009	0.049141	0.45901	0.99493
Sec14l1	SEC14-like_1_(S._cerevisiae)	46.8952	47.1468	0.0042995	0.92469	0.99888
Fdps	farnesyl_diphosphate_synthetase	46.8112	49.0019	0.047178	0.50909	0.99493
Hnrnpa1	heterogeneous_nuclear_ribonucleoprotein_A1	46.7674	42.0767	-0.1301	0.028821	0.99493
Rtn3	reticulon_3	46.6223	46.7075	-0.0012767	0.97755	0.99888
Arpc3	actin_related_protein_2/3_complex_subunit_3	46.601	47.5012	0.020049	0.75773	0.99493
Snrpn	small_nuclear_ribonucleoprotein_N	46.541	49.301	0.074367	0.099331	0.99493
Tacc2	transforming_acidic_coiled-coil_containing_protein_2	46.3761	45.9282	-0.015409	0.69644	0.99493
Btf3l4	basic_transcription_factor_3-like_4	46.3347	50.2155	0.097549	0.091597	0.99493
Add1	adducin_1_(alpha)	46.2807	46.9858	0.018063	0.69824	0.99493
Chchd3	coiled-coil-helix-coiled-coil-helix_domain_containing_3	46.1963	46.6109	0.0084475	0.90052	0.99537
Ubxn6	UBX_domain_protein_6	46.147	47.0272	0.022378	0.61	0.99493
Cyb5r3	cytochrome_b5_reductase_3	46.0982	47.9898	0.049735	0.32849	0.99493
Nol7	nucleolar_protein_7	46.0444	46.1484	0.0018571	0.97611	0.99888
Ank2	ankyrin_2_brain	46.0336	44.5342	-0.048076	0.18433	0.99493
Ak2	adenylate_kinase_2	45.9726	48.0865	0.053154	0.35151	0.99493
Ddx17	DEAD_(Asp-Glu-Ala-Asp)_box_polypeptide_17	45.9227	45.9127	-0.0038362	0.93942	0.99888
Cdc42ep4	CDC42_effector_protein_(Rho_GTPase_binding)_4	45.8465	44.7209	-0.033307	0.5214	0.99493
Odc1	ornithine_decarboxylase_structural_1	45.5585	45.9302	0.0083495	0.87971	0.99493
Hnrnpa0	heterogeneous_nuclear_ribonucleoprotein_A0	45.5048	46.159	0.015627	0.74747	0.99493
Trpm3	transient_receptor_potential_cation_channel_subfamily_M_member_3	45.4865	45.3496	-0.0064254	0.89994	0.99496
Capn2	calpain_2	45.3257	42.2584	-0.094888	0.045482	0.99493
Trappc3	trafficking_protein_particle_complex_3	45.2983	50.7225	0.13602	0.020288	0.99493
Acbd6	acyl-Coenzyme_A_binding_domain_containing_6	45.2786	47.5126	0.053829	0.41491	0.99493
Mknk2	MAP_kinase-interacting_serine/threonine_kinase_2	45.2355	42.1553	-0.089129	0.11501	0.99493
Fnta	farnesyltransferase_CAAX_box_alpha	45.143	47.192	0.051865	0.37502	0.99493
Dmrta2	doublesex_and_mab-3_related_transcription_factor_like_family_A2	45.0428	42.1817	-0.086627	0.10098	0.99493
Reep2	receptor_accessory_protein_2	45.0051	46.5521	0.038129	0.53312	0.99493
Tmem9b	TMEM9_domain_family_member_B	44.9106	46.1634	0.032725	0.5761	0.99493
Actr1a	ARP1_actin-related_protein_1A_centractin_alpha	44.898	44.9972	0.00066327	0.98945	0.99927
Dmwd	dystrophia_myotonica-containing_WD_repeat_motif	44.8611	43.9454	-0.028089	0.59489	0.99493
Ubl7	ubiquitin-like_7_(bone_marrow_stromal_cell-derived)	44.792	46.2219	0.036047	0.57201	0.99493
Gm3788	predicted_gene_3788	44.7912	39.242	-0.058762	0.43854	0.99493
Gna12	guanine_nucleotide_binding_protein_alpha_12	44.7144	45.7364	0.026273	0.63394	0.99493
Tmem242	transmembrane_protein_242	44.7052	46.6636	0.048805	0.46289	0.99493
Rnf126	ring_finger_protein_126	44.5649	48.7378	0.10838	0.059412	0.99493
Ube2o	ubiquitin-conjugating_enzyme_E2O	44.5587	44.7851	0.0023659	0.96786	0.99888
Gtf3c6	general_transcription_factor_IIIC_polypeptide_6_alpha	44.3052	44.3813	6.57e-05	0.99928	0.99997
Ipo5	importin_5	44.2727	43.4542	-0.027449	0.50787	0.99493
Prox1	prospero_homeobox_1	44.2009	43.6966	-0.017646	0.64213	0.99493
Ddb1	damage_specific_DNA_binding_protein_1	44.0829	42.0999	-0.062753	0.1842	0.99493
Csrp2	cysteine_and_glycine-rich_protein_2	44.075	41.3121	-0.074586	0.27126	0.99493
Eif1b	eukaryotic_translation_initiation_factor_1B	44.0272	50.9976	0.16357	0.016373	0.99493
Timm23	translocase_of_inner_mitochondrial_membrane_23	44.0245	42.7294	-0.033925	0.63943	0.99493
Txndc15	thioredoxin_domain_containing_15	43.808	48.4189	0.11682	0.060085	0.99493
Epb4.1l2	erythrocyte_protein_band_4.1-like_2	43.8027	44.5257	0.019299	0.63928	0.99493
Ywhag	tyrosine_3-monooxygenase/tryptophan_5-monooxygenase_activation_protein_gamma_polypeptide	43.5749	45.6787	0.05875	0.24699	0.99493
Pfdn1	prefoldin_1	43.4939	44.0736	0.014081	0.82564	0.99493
Pfdn6	prefoldin_subunit_6	43.3783	39.2764	-0.11445	0.09269	0.99493
Csnk2b	casein_kinase_2_beta_polypeptide	43.3501	41.477	-0.05318	0.42064	0.99493
Slc25a28	solute_carrier_family_25_member_28	43.2522	44.2207	0.025554	0.66982	0.99493
Tomm7	translocase_of_outer_mitochondrial_membrane_7_homolog_(yeast)	43.1878	44.5244	0.034829	0.57911	0.99493
Amfr	autocrine_motility_factor_receptor	43.1206	43.0062	-0.0059892	0.89739	0.99493
Pfdn2	prefoldin_2	43.0515	42.9155	-0.0058477	0.91828	0.9975
Flot2	flotillin_2	43.0123	44.4827	0.042097	0.37763	0.99493
Cox5a	cytochrome_c_oxidase_subunit_Va	42.9812	40.1853	-0.064969	0.40292	0.99493
Cox6c	cytochrome_c_oxidase_subunit_VIc	42.7988	40.5986	-0.068238	0.19219	0.99493
Zcrb1	zinc_finger_CCHC-type_and_RNA_binding_motif_1	42.7958	42.2431	-0.017721	0.76874	0.99493
1810043H04Rik	RIKEN_cDNA_1810043H04_gene	42.7631	42.0986	-0.017297	0.82206	0.99493
Rnf7	ring_finger_protein_7	42.6472	40.2355	-0.068858	0.28385	0.99493
Gm5607	predicted_gene_5607	42.6327	42.3751	-0.010112	0.86354	0.99493
Mbd2	methyl-CpG_binding_domain_protein_2	42.5142	44.057	0.042357	0.4361	0.99493
Snrnp70	small_nuclear_ribonucleoprotein_70_(U1)	42.4881	42.5757	-0.00077453	0.98986	0.99927
Ufc1	ubiquitin-fold_modifier_conjugating_enzyme_1	42.4727	44.1248	0.043311	0.47289	0.99493
Fgfr2	fibroblast_growth_factor_receptor_2	42.3312	42.8921	0.014758	0.76589	0.99493
Srp9	signal_recognition_particle_9	42.326	43.39	0.02869	0.64413	0.99493
Kpnb1	karyopherin_(importin)_beta_1	42.3145	42.0182	-0.010567	0.82792	0.99493
Ralgds	ral_guanine_nucleotide_dissociation_stimulator	42.2854	40.4954	-0.056507	0.2874	0.99493
Rad23b	RAD23b_homolog_(S._cerevisiae)	42.2305	43.7332	0.042936	0.37885	0.99493
Grina	glutamate_receptor_ionotropic_N-methyl_D-aspartate-associated_protein_1_(glutamate_binding)	42.1638	42.7121	0.013492	0.81159	0.99493
Inpp5a	inositol_polyphosphate-5-phosphatase_A	42.1473	40.8096	-0.040988	0.51927	0.99493
Serf2	small_EDRK-rich_factor_2	42.1047	43.0346	0.025936	0.61185	0.99493
Ssr3	signal_sequence_receptor_gamma	42.0178	44.7713	0.079716	0.10949	0.99493
Sec61a1	Sec61_alpha_1_subunit_(S._cerevisiae)	41.9957	44.2994	0.066218	0.18861	0.99493
Ascc1	activating_signal_cointegrator_1_complex_subunit_1	41.9149	44.1433	0.060439	0.3402	0.99493
Paip1	polyadenylate_binding_protein-interacting_protein_1	41.756	43.2878	0.043596	0.44222	0.99493
Lsm7	LSM7_homolog_U6_small_nuclear_RNA_associated_(S._cerevisiae)	41.5956	44.3954	0.063124	0.40819	0.99493
Aip	aryl-hydrocarbon_receptor-interacting_protein	41.5198	47.0516	0.14424	0.024725	0.99493
Cyc1	cytochrome_c-1	41.3975	41.0685	-0.0098009	0.87923	0.99493
Ndufa12	NADH_dehydrogenase_(ubiquinone)_1_alpha_subcomplex_12	41.3614	43.7485	0.060443	0.38838	0.99493
Nudt4	nudix_(nucleoside_diphosphate_linked_moiety_X)-type_motif_4	41.3502	39.8077	-0.051842	0.28618	0.99493
Txndc12	thioredoxin_domain_containing_12_(endoplasmic_reticulum)	41.3399	45.3254	0.095529	0.18481	0.99493
Cdc42	cell_division_cycle_42	41.2377	40.39	-0.025855	0.65786	0.99493
Ptprf	protein_tyrosine_phosphatase_receptor_type_F	41.1968	39.0825	-0.071783	0.10641	0.99493
Ebna1bp2	EBNA1_binding_protein_2	41.0659	41.5318	0.012539	0.79515	0.99493
Morf4l2	mortality_factor_4_like_2	41.0567	41.6727	0.016937	0.75239	0.99493
Srebf1	sterol_regulatory_element_binding_transcription_factor_1	41.0414	38.6327	-0.077599	0.17569	0.99493
Zfand6	zinc_finger_AN1-type_domain_6	40.9585	42.5839	0.044773	0.46284	0.99493
Rpl35	ribosomal_protein_L35	40.941	46.3375	0.062596	0.42489	0.99493
Actr3	ARP3_actin-related_protein_3	40.9246	41.4487	0.01308	0.8279	0.99493
Samm50	sorting_and_assembly_machinery_component_50_homolog_(S._cerevisiae)	40.8104	42.3439	0.041807	0.48913	0.99493
Atp5g3	ATP_synthase_H+_transporting_mitochondrial_F0_complex_subunit_C3_(subunit_9)	40.7612	39.0203	-0.046672	0.52047	0.99493
Gpr137b	G_protein-coupled_receptor_137B	40.7256	40.0677	-0.023072	0.65939	0.99493
Srsf5	serine/arginine-rich_splicing_factor_5	40.6869	40.1243	-0.014765	0.85391	0.99493
Slc35b1	solute_carrier_family_35_member_B1	40.6432	42.2653	0.041585	0.54734	0.99493
Myo1b	myosin_IB	40.62	40.1162	-0.01812	0.70731	0.99493
Tob1	transducer_of_ErbB-2.1	40.5261	40.695	0.0032397	0.95304	0.99888
Stk35	serine/threonine_kinase_35	40.4981	39.0935	-0.047797	0.31423	0.99493
Akirin1	akirin_1	40.478	42.9331	0.075241	0.11081	0.99493
Tex264	testis_expressed_gene_264	40.3384	41.3947	0.030101	0.61498	0.99493
Pmm1	phosphomannomutase_1	40.3294	42.9777	0.072415	0.26357	0.99493
Pa2g4	proliferation-associated_2G4	40.3271	44.2187	0.11428	0.035621	0.99493
H2-K2	histocompatibility_2_K_region_locus_2	40.3065	43.8057	0.083901	0.26	0.99493
Micu2	mitochondrial_calcium_uptake_2	40.2845	42.6954	0.069806	0.22295	0.99493
Eif3i	eukaryotic_translation_initiation_factor_3_subunit_I	40.2479	40.2344	-0.002595	0.96204	0.99888
Vegfb	vascular_endothelial_growth_factor_B	40.238	43.8274	0.09107	0.19871	0.99493
Kif3a	kinesin_family_member_3A	40.2075	44.319	0.11876	0.036339	0.99493
Eno3	enolase_3_beta_muscle	40.1865	39.8523	-0.010949	0.86377	0.99493
Ndufc1	NADH_dehydrogenase_(ubiquinone)_1_subcomplex_unknown_1	40.0555	43.1666	0.08566	0.19372	0.99493
Rbbp4	retinoblastoma_binding_protein_4	40.0159	44.0419	0.12486	0.0062663	0.99493
Maz	MYC-associated_zinc_finger_protein_(purine-binding_transcription_factor)	39.9434	36.3454	-0.12116	0.026378	0.99493
Lamp1	lysosomal-associated_membrane_protein_1	39.913	42.2357	0.070325	0.17555	0.99493
Psmd7	proteasome_(prosome_macropain)_26S_subunit_non-ATPase_7	39.7605	40.8948	0.031708	0.61875	0.99493
Gm15500	predicted_pseudogene_15500	39.6681	38.087	-0.044453	0.53971	0.99493
Sumo2	SMT3_suppressor_of_mif_two_3_homolog_2_(yeast)	39.6647	41.2926	0.044573	0.5219	0.99493
Add2	adducin_2_(beta)	39.6165	42.0839	0.071105	0.24412	0.99493
Cuta	cutA_divalent_cation_tolerance_homolog_(E._coli)	39.6031	39.026	-0.015791	0.83346	0.99493
Psma7	proteasome_(prosome_macropain)_subunit_alpha_type_7	39.4873	44.7092	0.14574	0.019668	0.99493
Paip2	polyadenylate-binding_protein-interacting_protein_2	39.4709	42.0847	0.075897	0.18914	0.99493
Cct4	chaperonin_containing_Tcp1_subunit_4_(delta)	39.4639	42.3399	0.084862	0.15442	0.99493
Spns2	spinster_homolog_2	39.4563	43.0837	0.10216	0.097595	0.99493
Mrps6	mitochondrial_ribosomal_protein_S6	39.418	41.2689	0.045545	0.54558	0.99493
Rpa1	replication_protein_A1	39.3863	39.5037	0.0015914	0.97354	0.99888
Cd81	CD81_antigen	39.3153	38.1341	-0.039098	0.53317	0.99493
1500012F01Rik	RIKEN_cDNA_1500012F01_gene	39.293	42.8806	0.099981	0.12545	0.99493
Ccl27a	chemokine_(C-C_motif)_ligand_27A	39.281	38.3345	-0.026622	0.71529	0.99493
Rab2a	RAB2A_member_RAS_oncogene_family	39.2562	41.7813	0.07785	0.12925	0.99493
Foxe3	forkhead_box_E3	39.246	28.3695	-0.084534	0.18247	0.99493
Vdac2	voltage-dependent_anion_channel_2	39.1812	42.5603	0.099438	0.092607	0.99493
Tmem123	transmembrane_protein_123	39.1671	40.6778	0.044672	0.39783	0.99493
Psmd12	proteasome_(prosome_macropain)_26S_subunit_non-ATPase_12	38.9887	37.4134	-0.053405	0.36367	0.99493
Dbp	D_site_albumin_promoter_binding_protein	38.8646	39.0893	0.0046576	0.9417	0.99888
Smyd2	SET_and_MYND_domain_containing_2	38.8635	39.5804	0.017209	0.79843	0.99493
Ywhaq	tyrosine_3-monooxygenase/tryptophan_5-monooxygenase_activation_protein_theta_polypeptide	38.8506	36.2135	-0.079458	0.24861	0.99493
Ndufs7	NADH_dehydrogenase_(ubiquinone)_Fe-S_protein_7	38.8347	41.5708	0.07467	0.27534	0.99493
Emp2	epithelial_membrane_protein_2	38.7946	39.7975	0.029082	0.59079	0.99493
Cnih1	cornichon_homolog_1_(Drosophila)	38.7317	42.4288	0.10025	0.13695	0.99493
Uba1	ubiquitin-like_modifier_activating_enzyme_1	38.4896	36.9509	-0.053263	0.3538	0.99493
Gm4152	predicted_gene_4152	38.4064	42.1798	0.061749	0.45097	0.99493
Pla2g5	phospholipase_A2_group_V	38.3951	36.2921	-0.067955	0.27335	0.99493
Mtmr3	myotubularin_related_protein_3	38.3843	38.2727	-0.0061918	0.90575	0.99556
Vdac1	voltage-dependent_anion_channel_1	38.3312	38.6472	0.0080383	0.88459	0.99493
Shc1	src_homology_2_domain-containing_transforming_protein_C1	38.282	42.5344	0.1349	0.0058665	0.99493
Ik	IK_cytokine	38.2709	38.6022	0.0097792	0.87961	0.99493
Atp5f1	ATP_synthase_H+_transporting_mitochondrial_F0_complex_subunit_B1	38.2197	39.4852	0.039044	0.47216	0.99493
Psmc4	proteasome_(prosome_macropain)_26S_subunit_ATPase_4	38.1853	37.0189	-0.038671	0.52763	0.99493
Lamp2	lysosomal-associated_membrane_protein_2	38.0892	38.6661	0.016754	0.75393	0.99493
Pde6d	phosphodiesterase_6D_cGMP-specific_rod_delta	38.0675	37.3948	-0.02174	0.75048	0.99493
Hmgcl	3-hydroxy-3-methylglutaryl-Coenzyme_A_lyase	37.9732	38.7669	0.022609	0.72515	0.99493
Psmd2	proteasome_(prosome_macropain)_26S_subunit_non-ATPase_2	37.9107	35.2421	-0.09579	0.061622	0.99493
Serpinh1	serine_(or_cysteine)_peptidase_inhibitor_clade_H_member_1	37.8952	39.6134	0.053508	0.31089	0.99493
Cttn	cortactin	37.7988	36.1646	-0.056219	0.33027	0.99493
Ppp1r11	protein_phosphatase_1_regulatory_(inhibitor)_subunit_11	37.6476	37.024	-0.021156	0.7347	0.99493
Sgta	small_glutamine-rich_tetratricopeptide_repeat_(TPR)-containing_alpha	37.6135	38.3999	0.024027	0.66564	0.99493
Ddx1	DEAD_(Asp-Glu-Ala-Asp)_box_polypeptide_1	37.5802	39.5363	0.059864	0.34383	0.99493
Itgb1	integrin_beta_1_(fibronectin_receptor_beta)	37.5194	38.8137	0.04148	0.37315	0.99493
Btbd1	BTB_(POZ)_domain_containing_1	37.518	37.2101	-0.011608	0.82948	0.99493
Gm10123	predicted_pseudogene_10123	37.4724	36.1291	-0.036806	0.63981	0.99493
Ap3s1	adaptor-related_protein_complex_3_sigma_1_subunit	37.4531	35.5339	-0.058174	0.4136	0.99493
Set	SET_nuclear_oncogene	37.4106	37.348	-0.0046488	0.93192	0.99888
Cdc34	cell_division_cycle_34	37.3972	37.7912	0.0084681	0.89815	0.99493
Zwint	ZW10_interactor	37.368	36.2254	-0.038796	0.51784	0.99493
Mecr	mitochondrial_trans-2-enoyl-CoA_reductase	37.3548	35.1937	-0.071559	0.26267	0.99493
Lfng	LFNG_O-fucosylpeptide_3-beta-N-acetylglucosaminyltransferase	37.2903	38.7041	0.041832	0.50409	0.99493
Gps1	G_protein_pathway_suppressor_1	37.2654	34.4591	-0.095604	0.12555	0.99493
Tspan3	tetraspanin_3	37.1389	37.7473	0.014914	0.81891	0.99493
Sh3bgr	SH3-binding_domain_glutamic_acid-rich_protein	37.1226	35.1261	-0.066566	0.29432	0.99493
Cap2	CAP_adenylate_cyclase-associated_protein_2_(yeast)	37.0771	36.5649	-0.019564	0.70469	0.99493
Mapre3	microtubule-associated_protein_RP/EB_family_member_3	36.9468	37.7558	0.023121	0.68582	0.99493
Emb	embigin	36.9414	37.2508	0.0081723	0.87601	0.99493
Ndufb5	NADH_dehydrogenase_(ubiquinone)_1_beta_subcomplex_5	36.9161	35.9828	-0.028529	0.6872	0.99493
Myl12a	myosin_light_chain_12A_regulatory_non-sarcomeric	36.7811	37.2708	0.013625	0.82295	0.99493
Arl6ip1	ADP-ribosylation_factor-like_6_interacting_protein_1	36.7358	38.5544	0.057786	0.30717	0.99493
Vapa	vesicle-associated_membrane_protein_associated_protein_A	36.6754	35.4075	-0.044311	0.47674	0.99493
Xpa	xeroderma_pigmentosum_complementation_group_A	36.6035	37.4068	0.02118	0.75457	0.99493
Sox2	SRY_(sex_determining_region_Y)-box_2	36.6016	38.9286	0.073031	0.22405	0.99493
Impdh2	inosine_5'-phosphate_dehydrogenase_2	36.5809	38.3755	0.05184	0.45753	0.99493
Rpl23a	ribosomal_protein_L23A	36.5306	38.5519	0.039381	0.63239	0.99493
Kidins220	kinase_D-interacting_substrate_220	36.5207	41.0638	0.11191	0.14446	0.99493
Cacybp	calcyclin_binding_protein	36.3444	38.716	0.075816	0.19385	0.99493
Hnrnpl	heterogeneous_nuclear_ribonucleoprotein_L	36.3336	36.2875	-0.0048635	0.93188	0.99888
Stk39	serine/threonine_kinase_39	36.328	37.1803	0.027936	0.59127	0.99493
Serpinb6b	serine_(or_cysteine)_peptidase_inhibitor_clade_B_member_6b	36.3126	37.6203	0.037139	0.59755	0.99493
Jazf1	JAZF_zinc_finger_1	36.3125	38.2435	0.063084	0.25523	0.99493
Serinc1	serine_incorporator_1	36.2894	37.3911	0.034547	0.54261	0.99493
Nxn	nucleoredoxin	36.1093	34.8043	-0.048008	0.38495	0.99493
Lap3	leucine_aminopeptidase_3	36.0746	37.6421	0.048938	0.42404	0.99493
Osbp2	oxysterol_binding_protein_2	35.9655	36.6446	0.021777	0.70115	0.99493
Rnf5	ring_finger_protein_5	35.9084	37.502	0.050433	0.41531	0.99493
Eif4g1	eukaryotic_translation_initiation_factor_4_gamma_1	35.8963	36.1288	0.0066022	0.87942	0.99493
Gnl2	guanine_nucleotide_binding_protein-like_2_(nucleolar)	35.8826	35.6674	-0.0092653	0.88835	0.99493
Tmem66	store-operated_calcium_entry-associated_regulatory_factor	35.8422	33.8796	-0.066571	0.3042	0.99493
Adamts18	a_disintegrin-like_and_metallopeptidase_(reprolysin_type)_with_thrombospondin_type_1_motif_18	35.8148	35.1314	-0.028424	0.55195	0.99493
Psme3	proteaseome_(prosome_macropain)_activator_subunit_3_(PA28_gamma_Ki)	35.7937	37.9721	0.070601	0.23825	0.99493
Rhoc	ras_homolog_gene_family_member_C	35.7771	37.0859	0.039279	0.57113	0.99493
Gnb2	guanine_nucleotide_binding_protein_(G_protein)_beta_2	35.7748	36.9715	0.036156	0.57758	0.99493
Pdcd4	programmed_cell_death_4	35.7122	35.563	-0.0074519	0.89629	0.99493
Slc24a4	solute_carrier_family_24_(sodium/potassium/calcium_exchanger)_member_4	35.7079	38.5141	0.088163	0.14327	0.99493
Nudt3	nudix_(nucleotide_diphosphate_linked_moiety_X)-type_motif_3	35.7002	36.8745	0.034076	0.616	0.99493
Aldh3a1	aldehyde_dehydrogenase_family_3_subfamily_A1	35.6637	32.4875	-0.018228	0.74591	0.99493
Ppp4r2	protein_phosphatase_4_regulatory_subunit_2	35.641	37.8931	0.074762	0.16315	0.99493
Ttc27	tetratricopeptide_repeat_domain_27	35.5773	36.5274	0.02184	0.78854	0.99493
Eif3a	eukaryotic_translation_initiation_factor_3_subunit_A	35.5432	35.5251	-0.0033818	0.94261	0.99888
Nono	non-POU-domain-containing_octamer_binding_protein	35.5368	37.0499	0.051051	0.35756	0.99493
Slc2a1	solute_carrier_family_2_(facilitated_glucose_transporter)_member_1	35.4346	32.017	-0.075328	0.36013	0.99493
Tspan5	tetraspanin_5	35.3959	36.1019	0.020702	0.74185	0.99493
Rtcb	RNA_2'3'-cyclic_phosphate_and_5'-OH_ligase	35.3559	35.4787	0.0015356	0.98009	0.9991
Ctnna1	catenin_(cadherin_associated_protein)_alpha_1	35.2694	33.4379	-0.072586	0.13562	0.99493
Nrd1	nardilysin_N-arginine_dibasic_convertase_NRD_convertase_1	35.2635	36.9617	0.055616	0.33518	0.99493
Dctn3	dynactin_3	35.242	36.1176	0.023258	0.73922	0.99493
Col4a3	collagen_type_IV_alpha_3	35.2364	34.1286	-0.045479	0.30427	0.99493
Fxr1	fragile_X_mental_retardation_gene_1_autosomal_homolog	35.1935	36.9703	0.056626	0.38452	0.99493
Nsfl1c	NSFL1_(p97)_cofactor_(p47)	35.1705	36.3502	0.037782	0.5304	0.99493
Arglu1	arginine_and_glutamate_rich_1	35.1393	33.6387	-0.052634	0.43393	0.99493
Mgst1	microsomal_glutathione_S-transferase_1	35.0885	34.5977	-0.018914	0.77825	0.99493
Ppl	periplakin	34.9782	34.156	-0.034659	0.40614	0.99493
Cetn3	centrin_3	34.954	32.6101	-0.073807	0.31745	0.99493
Pdia3	protein_disulfide_isomerase_associated_3	34.9418	37.8385	0.10057	0.04422	0.99493
Ccs	copper_chaperone_for_superoxide_dismutase	34.933	34.3051	-0.018957	0.79567	0.99493
Ell2	elongation_factor_RNA_polymerase_II_2	34.9077	35.0704	0.0042364	0.94098	0.99888
Tpt1-ps3	tumor_protein_translationally-controlled_pseudogene_3	34.8838	38.4574	0.074125	0.36604	0.99493
Gadd45b	growth_arrest_and_DNA-damage-inducible_45_beta	34.8584	36.5953	0.050502	0.4895	0.99493
Aco2	aconitase_2_mitochondrial	34.824	35.1183	0.0087628	0.88081	0.99493
Pex5l	peroxisomal_biogenesis_factor_5-like	34.7795	34.4813	-0.012777	0.81448	0.99493
Psmd8	proteasome_(prosome_macropain)_26S_subunit_non-ATPase_8	34.7765	36.3154	0.049474	0.41796	0.99493
Hspd1	heat_shock_protein_1_(chaperonin)	34.7605	35.8942	0.038432	0.47796	0.99493
Mgrn1	mahogunin_ring_finger_1	34.7234	36.0657	0.046423	0.37632	0.99493
Kdelr1	KDEL_(Lys-Asp-Glu-Leu)_endoplasmic_reticulum_protein_retention_receptor_1	34.6856	31.9996	-0.093304	0.16332	0.99493
Epha2	Eph_receptor_A2	34.6695	36.7025	0.068936	0.21824	0.99493
Sumo3	SMT3_suppressor_of_mif_two_3_homolog_3_(yeast)	34.6583	37.0693	0.082833	0.13122	0.99493
Supt4a	suppressor_of_Ty_4A	34.6433	33.8323	-0.028354	0.68203	0.99493
Cltc	clathrin_heavy_polypeptide_(Hc)	34.6405	36.1827	0.055483	0.19823	0.99493
BC031181	cDNA_sequence_BC031181	34.6277	34.9781	0.0087228	0.89922	0.99493
Canx	calnexin	34.6262	35.5693	0.031342	0.53222	0.99493
Mrps24	mitochondrial_ribosomal_protein_S24	34.6173	35.7409	0.033337	0.63191	0.99493
Setd3	SET_domain_containing_3	34.5828	34.2825	-0.013163	0.79271	0.99493
Chchd1	coiled-coil-helix-coiled-coil-helix_domain_containing_1	34.5676	33.3457	-0.034133	0.66476	0.99493
Chpt1	choline_phosphotransferase_1	34.566	35.7272	0.041273	0.38085	0.99493
Usp4	ubiquitin_specific_peptidase_4_(proto-oncogene)	34.5101	35.2277	0.023008	0.66666	0.99493
Aurkaip1	aurora_kinase_A_interacting_protein_1	34.4804	37.6427	0.10163	0.1092	0.99493
Epb4.1	erythrocyte_protein_band_4.1	34.386	35.3197	0.03414	0.43429	0.99493
Setd8	SET_domain_containing_(lysine_methyltransferase)_8	34.3613	31.5181	-0.1052	0.085368	0.99493
Dgcr6	DiGeorge_syndrome_critical_region_gene_6	34.2947	31.8428	-0.084367	0.21887	0.99493
Arl8a	ADP-ribosylation_factor-like_8A	34.2799	30.1956	-0.1572	0.0086844	0.99493
Tmed9	transmembrane_emp24_protein_transport_domain_containing_9	34.2596	35.3648	0.03351	0.62166	0.99493
Nfe2l1	nuclear_factor_erythroid_derived_2-like_1	34.1847	34.6011	0.013858	0.77854	0.99493
Psma2	proteasome_(prosome_macropain)_subunit_alpha_type_2	34.1149	35.936	0.052617	0.47295	0.99493
Chchd7	coiled-coil-helix-coiled-coil-helix_domain_containing_7	34.069	33.7374	-0.014459	0.80752	0.99493
Ostc	oligosaccharyltransferase_complex_subunit	34.0374	35.5086	0.042152	0.57029	0.99493
Usf2	upstream_transcription_factor_2	34.0289	33.0461	-0.037113	0.54298	0.99493
Dync1i1	dynein_cytoplasmic_1_intermediate_chain_1	33.9975	30.9096	-0.11322	0.074283	0.99493
Ap2m1	adaptor-related_protein_complex_2_mu_1_subunit	33.9739	33.863	-0.0070977	0.89909	0.99493
Akt1	thymoma_viral_proto-oncogene_1	33.9694	35.5269	0.054781	0.3179	0.99493
Pnrc1	proline-rich_nuclear_receptor_coactivator_1	33.9445	37.352	0.10046	0.16973	0.99493
Adi1	acireductone_dioxygenase_1	33.9393	33.4483	-0.018641	0.78136	0.99493
Med30	mediator_complex_subunit_30	33.9303	34.7222	0.021735	0.76825	0.99493
Wnt5b	wingless-type_MMTV_integration_site_family_member_5B	33.8878	34.6054	0.021329	0.73989	0.99493
Hspb2	heat_shock_protein_2	33.8777	37.3891	0.093258	0.23294	0.99493
Gm5617	predicted_gene_5617	33.8502	28.9913	-0.15517	0.043235	0.99493
Adipor1	adiponectin_receptor_1	33.7688	32.9465	-0.035144	0.50847	0.99493
Cdh2	cadherin_2	33.7442	33.5375	-0.0099483	0.82645	0.99493
U2af2	U2_small_nuclear_ribonucleoprotein_auxiliary_factor_(U2AF)_2	33.6136	35.1053	0.052701	0.33246	0.99493
Pitpnb	phosphatidylinositol_transfer_protein_beta	33.5824	34.0859	0.017538	0.75693	0.99493
Mpst	mercaptopyruvate_sulfurtransferase	33.5781	34.3718	0.022861	0.73787	0.99493
Vwa5a	von_Willebrand_factor_A_domain_containing_5A	33.5196	33.2378	-0.0128	0.81022	0.99493
Nsa2	NSA2_ribosome_biogenesis_homolog_(S._cerevisiae)	33.3943	33.3625	-0.0028069	0.96287	0.99888
Fdx1l	ferredoxin_1-like	33.3733	34.6126	0.034843	0.64293	0.99493
Ndn	necdin	33.3645	31.7965	-0.04709	0.54618	0.99493
Slmo2	slowmo_homolog_2_(Drosophila)	33.3056	37.2129	0.12487	0.062143	0.99493
Tcf25	transcription_factor_25_(basic_helix-loop-helix)	33.2698	31.4601	-0.07273	0.18221	0.99493
Tef	thyrotroph_embryonic_factor	33.2612	33.8937	0.023014	0.65863	0.99493
Ndufv2	NADH_dehydrogenase_(ubiquinone)_flavoprotein_2	33.2202	32.0461	-0.04105	0.56014	0.99493
Cpt2	carnitine_palmitoyltransferase_2	33.1567	33.6539	0.016617	0.76411	0.99493
Ndufv1	NADH_dehydrogenase_(ubiquinone)_flavoprotein_1	33.1343	34.5262	0.044067	0.51458	0.99493
Tmbim4	transmembrane_BAX_inhibitor_motif_containing_4	33.0621	32.8894	-0.0060739	0.93935	0.99888
Ap2s1	adaptor-related_protein_complex_2_sigma_1_subunit	33.0619	30.7513	-0.079037	0.27189	0.99493
Txndc17	thioredoxin_domain_containing_17	33.0534	34.3091	0.035704	0.62302	0.99493
Ppp2r1a	protein_phosphatase_2_regulatory_subunit_A_alpha	32.9131	31.6556	-0.051283	0.33471	0.99493
Ensa	endosulfine_alpha	32.9096	35.7979	0.098353	0.12727	0.99493
Gatad1	GATA_zinc_finger_domain_containing_1	32.8944	31.8098	-0.043458	0.42688	0.99493
Vdac3	voltage-dependent_anion_channel_3	32.8482	33.1527	0.0083912	0.89942	0.99494
Msi1	musashi_RNA-binding_protein_1	32.7827	31.3112	-0.059669	0.27714	0.99493
Nhp2	NHP2_ribonucleoprotein	32.7807	32.1706	-0.021518	0.76265	0.99493
Stmn1	stathmin_1	32.7747	32.8207	0.00082281	0.99048	0.99927
9530068E07Rik	RIKEN_cDNA_9530068E07_gene	32.7604	32.6292	-0.0071142	0.89453	0.99493
Polr2f	polymerase_(RNA)_II_(DNA_directed)_polypeptide_F	32.7587	31.8122	-0.027035	0.73494	0.99493
Ankrd40	ankyrin_repeat_domain_40	32.7578	35.748	0.10411	0.087621	0.99493
Apba3	amyloid_beta_(A4)_precursor_protein-binding_family_A_member_3	32.7183	36.5305	0.12277	0.069004	0.99493
Shfm1	split_hand/foot_malformation_(ectrodactyly)_type_1	32.6904	30.7664	-0.070393	0.29493	0.99493
Ahnak	AHNAK_nucleoprotein_(desmoyokin)	32.6837	31.3024	-0.055991	0.32733	0.99493
Faim2	Fas_apoptotic_inhibitory_molecule_2	32.6377	33.7868	0.040651	0.49601	0.99493
Mpv17l2	MPV17_mitochondrial_membrane_protein-like_2	32.6297	33.9289	0.038731	0.59857	0.99493
Maea	macrophage_erythroblast_attacher	32.6275	34.3443	0.060442	0.32913	0.99493
Eif3c	eukaryotic_translation_initiation_factor_3_subunit_C	32.6035	33.9229	0.049443	0.31347	0.99493
BC005537	cDNA_sequence_BC005537	32.5722	31.7983	-0.031267	0.5751	0.99493
Cers2	ceramide_synthase_2	32.5584	34.1674	0.058368	0.29008	0.99493
Stk11	serine/threonine_kinase_11	32.4229	33.8265	0.052178	0.29006	0.99493
Rbm39	RNA_binding_motif_protein_39	32.3617	28.0916	-0.16929	0.0072464	0.99493
Cfdp1	craniofacial_development_protein_1	32.3265	33.7262	0.044179	0.54623	0.99493
Snrpe	small_nuclear_ribonucleoprotein_E	32.3082	30.7864	-0.044222	0.57748	0.99493
Shisa4	shisa_family_member_4	32.3044	31.9402	-0.016134	0.79838	0.99493
Abca2	ATP-binding_cassette_sub-family_A_(ABC1)_member_2	32.2544	31.1376	-0.0479	0.33653	0.99493
Rad23a	RAD23a_homolog_(S._cerevisiae)	32.2408	31.9272	-0.013276	0.83131	0.99493
Csde1	cold_shock_domain_containing_E1_RNA_binding	32.2308	32.6231	0.012916	0.8131	0.99493
Gltp	glycolipid_transfer_protein	32.1846	33.0484	0.029209	0.66125	0.99493
Strap	serine/threonine_kinase_receptor_associated_protein	32.1633	34.292	0.065431	0.36997	0.99493
Ccdc104	cilia_and_flagella_associated_protein_36	32.1419	32.919	0.024817	0.73155	0.99493
Cyth2	cytohesin_2	32.0972	32.1882	0.001251	0.98419	0.99927
Spon1	spondin_1_(f-spondin)_extracellular_matrix_protein	32.0365	30.3685	-0.067918	0.23989	0.99493
Cops7a	COP9_(constitutive_photomorphogenic)_homolog_subunit_7a_(Arabidopsis_thaliana)	32.0306	32.9304	0.03145	0.63107	0.99493
Serpinb6a	serine_(or_cysteine)_peptidase_inhibitor_clade_B_member_6a	32.0098	35.4493	0.11642	0.081395	0.99493
Maf1	MAF1_homolog_(S._cerevisiae)	31.9956	33.3613	0.047251	0.45493	0.99493
Rrp1	ribosomal_RNA_processing_1_homolog_(S._cerevisiae)	31.9909	31.2243	-0.031199	0.59555	0.99493
Dock5	dedicator_of_cytokinesis_5	31.9746	30.8848	-0.048521	0.22763	0.99493
Naca	nascent_polypeptide-associated_complex_alpha_polypeptide	31.947	31.9214	-0.0032756	0.93596	0.99888
Sdha	succinate_dehydrogenase_complex_subunit_A_flavoprotein_(Fp)	31.9393	31.4759	-0.02121	0.69175	0.99493
Acadm	acyl-Coenzyme_A_dehydrogenase_medium_chain	31.9392	35.2279	0.1192	0.03849	0.99493
Prkab2	protein_kinase_AMP-activated_beta_2_non-catalytic_subunit	31.9386	31.2801	-0.029681	0.53088	0.99493
Plekhg5	pleckstrin_homology_domain_containing_family_G_(with_RhoGef_domain)_member_5	31.9316	31.393	-0.023341	0.66253	0.99493
Puf60	poly-U_binding_splicing_factor_60	31.9083	33.3285	0.050225	0.39678	0.99493
Mrpl41	mitochondrial_ribosomal_protein_L41	31.9054	30.7854	-0.036741	0.63458	0.99493
Upf3a	UPF3_regulator_of_nonsense_transcripts_homolog_A_(yeast)	31.8666	34.5322	0.090708	0.17001	0.99493
Caprin1	cell_cycle_associated_protein_1	31.8647	32.9344	0.041108	0.42572	0.99493
Gdi1	guanosine_diphosphate_(GDP)_dissociation_inhibitor_1	31.8524	33.0479	0.045051	0.40682	0.99493
Eri3	exoribonuclease_3	31.824	31.8568	-0.0026296	0.96833	0.99888
Phgdh	3-phosphoglycerate_dehydrogenase	31.7853	25.7921	-0.11228	0.15838	0.99493
Cald1	caldesmon_1	31.759	31.111	-0.027123	0.60231	0.99493
Tomm20	translocase_of_outer_mitochondrial_membrane_20_homolog_(yeast)	31.7522	33.5015	0.06875	0.15014	0.99493
Akt1s1	AKT1_substrate_1_(proline-rich)	31.7091	31.6753	-0.003323	0.95262	0.99888
Txn2	thioredoxin_2	31.6821	31.5006	-0.0080422	0.89777	0.99493
Sae1	SUMO1_activating_enzyme_subunit_1	31.6794	30.7412	-0.03603	0.57932	0.99493
Marchf2	membrane-associated_ring_finger_(C3HC4)_2	31.6604	31.0043	-0.028901	0.59048	0.99493
Rab5c	RAB5C_member_RAS_oncogene_family	31.6373	30.3482	-0.053207	0.37927	0.99493
Fam107b	family_with_sequence_similarity_107_member_B	31.6301	33.9207	0.085182	0.13567	0.99493
Abhd17a	abhydrolase_domain_containing_17A	31.5608	32.6737	0.037172	0.58462	0.99493
Anapc5	anaphase-promoting_complex_subunit_5	31.557	31.9211	0.013055	0.82502	0.99493
Snx22	sorting_nexin_22	31.5544	32.4842	0.02876	0.69197	0.99493
Caprin2	caprin_family_member_2	31.536	35.4725	0.13982	0.021349	0.99493
Tab2	TGF-beta_activated_kinase_1/MAP3K7_binding_protein_2	31.5003	33.0839	0.057679	0.33833	0.99493
Ndufs2	NADH_dehydrogenase_(ubiquinone)_Fe-S_protein_2	31.396	32.0867	0.025163	0.67787	0.99493
Tmem9	transmembrane_protein_9	31.3879	30.0089	-0.049267	0.50037	0.99493
Uqcrb	ubiquinol-cytochrome_c_reductase_binding_protein	31.3845	31.9335	0.014898	0.85514	0.99493
Psmd1	proteasome_(prosome_macropain)_26S_subunit_non-ATPase_1	31.3399	31.9763	0.022946	0.70786	0.99493
Gnb1	guanine_nucleotide_binding_protein_(G_protein)_beta_1	31.2958	36.7161	0.18195	0.0051097	0.99493
Xbp1	X-box_binding_protein_1	31.2365	30.5595	-0.024867	0.73733	0.99493
Pigp	phosphatidylinositol_glycan_anchor_biosynthesis_class_P	31.1874	32.2603	0.036052	0.60361	0.99493
Mxd4	Max_dimerization_protein_4	31.1263	33.0715	0.073057	0.19107	0.99493
Sar1a	SAR1_gene_homolog_A_(S._cerevisiae)	31.1226	31.869	0.027942	0.61295	0.99493
Fam173a	family_with_sequence_similarity_173_member_A	31.1046	30.0969	-0.033444	0.6723	0.99493
Pithd1	PITH_(C-terminal_proteasome-interacting_domain_of_thioredoxin-like)_domain_containing_1	31.0898	34.5913	0.12416	0.045687	0.99493
Pcnp	PEST_proteolytic_signal_containing_nuclear_protein	31.0137	32.4013	0.053269	0.35053	0.99493
Coa6	cytochrome_c_oxidase_assembly_factor_6	30.9655	33.2755	0.070006	0.36275	0.99493
U2af1	U2_small_nuclear_ribonucleoprotein_auxiliary_factor_(U2AF)_1	30.8256	30.726	-0.00442	0.95239	0.99888
Kars	lysyl-tRNA_synthetase	30.8093	32.066	0.047881	0.38282	0.99493
Cwc15	CWC15_homolog_(S._cerevisiae)	30.7654	31.4359	0.020813	0.77914	0.99493
Pmvk	phosphomevalonate_kinase	30.5768	32.7951	0.074008	0.31311	0.99493
Pcbp4	poly(rC)_binding_protein_4	30.5084	31.5161	0.034992	0.60748	0.99493
Psmc2	proteasome_(prosome_macropain)_26S_subunit_ATPase_2	30.4954	32.719	0.086971	0.11869	0.99493
Hn1l	hematological_and_neurological_expressed_1-like	30.4859	31.3432	0.032638	0.5582	0.99493
Tmem106c	transmembrane_protein_106C	30.4741	33.5337	0.11065	0.082426	0.99493
Fn3krp	fructosamine_3_kinase_related_protein	30.4463	29.7038	-0.032962	0.57945	0.99493
Nrep	neuronal_regeneration_related_protein	30.4217	26.9569	-0.12065	0.1132	0.99493
Esd	esterase_D/formylglutathione_hydrolase	30.3911	31.2144	0.02909	0.672	0.99493
Pja1	praja_ring_finger_1_E3_ubiquitin_protein_ligase	30.3737	30.6726	0.010568	0.84611	0.99493
Uqcrc1	ubiquinol-cytochrome_c_reductase_core_protein_1	30.3136	30.3136	-0.0012056	0.98573	0.99927
Cstb	cystatin_B	30.2989	27.528	-0.088713	0.26544	0.99493
Gm14326	predicted_gene_14326	30.2977	31.8988	0.057212	0.40047	0.99493
Gatsl3	GATS_protein-like_3	30.27	33.4424	0.10661	0.12832	0.99493
Hspa9	heat_shock_protein_9	30.2648	32.9284	0.10421	0.053877	0.99493
Flot1	flotillin_1	30.2468	31.3975	0.042369	0.50074	0.99493
Mdh2	malate_dehydrogenase_2_NAD_(mitochondrial)	30.1597	27.4742	-0.10306	0.14862	0.99493
Clic5	chloride_intracellular_channel_5	30.1117	31.9834	0.074507	0.16256	0.99493
Nisch	nischarin	30.012	29.2935	-0.034989	0.48602	0.99493
Wbp5	WW_domain_binding_protein_5	29.9259	26.8063	-0.11487	0.12514	0.99493
Hist1h4h	histone_cluster_1_H4h	29.9081	33.102	0.084566	0.29868	0.99493
Hspg2	perlecan_(heparan_sulfate_proteoglycan_2)	29.864	27.4659	-0.11381	0.015586	0.99493
Mafg	v-maf_musculoaponeurotic_fibrosarcoma_oncogene_family_protein_G_(avian)	29.777	29.6942	-0.0062065	0.90349	0.99556
Timp3	tissue_inhibitor_of_metalloproteinase_3	29.7681	30.473	0.02656	0.63302	0.99493
Tmem258	transmembrane_protein_258	29.7363	31.5988	0.052383	0.51514	0.99493
BC004004	cDNA_sequence_BC004004	29.7283	28.3785	-0.061256	0.25175	0.99493
Surf1	surfeit_gene_1	29.6404	32.2889	0.094944	0.16265	0.99493
Sec61g	SEC61_gamma_subunit	29.6383	32.6728	0.10383	0.15424	0.99493
Ndufb6	NADH_dehydrogenase_(ubiquinone)_1_beta_subcomplex_6	29.6226	28.6242	-0.032715	0.67826	0.99493
Ddx3x	DEAD/H_(Asp-Glu-Ala-Asp/His)_box_polypeptide_3_X-linked	29.6205	29.7299	0.00073181	0.99275	0.99943
Grb2	growth_factor_receptor_bound_protein_2	29.6165	30.456	0.032845	0.57279	0.99493
Ndel1	nuclear_distribution_gene_E-like_homolog_1_(A._nidulans)	29.5793	31.9696	0.093772	0.10595	0.99493
Fat1	FAT_tumor_suppressor_homolog_1_(Drosophila)	29.5607	26.0356	-0.16178	0.0034247	0.99493
Tsg101	tumor_susceptibility_gene_101	29.5361	31.6663	0.077466	0.24562	0.99493
Creld2	cysteine-rich_with_EGF-like_domains_2	29.5273	31.7234	0.075121	0.29769	0.99493
Tjp1	tight_junction_protein_1	29.4393	30.2536	0.033579	0.48222	0.99493
Ociad1	OCIA_domain_containing_1	29.4382	29.3374	-0.0070732	0.8905	0.99493
Ndufs8	NADH_dehydrogenase_(ubiquinone)_Fe-S_protein_8	29.3905	29.4581	0.0001565	0.99825	0.99985
Mtfr1l	mitochondrial_fission_regulator_1-like	29.3816	28.8269	-0.025961	0.6362	0.99493
Psmd6	proteasome_(prosome_macropain)_26S_subunit_non-ATPase_6	29.373	32.0251	0.0965	0.14929	0.99493
Lamtor1	late_endosomal/lysosomal_adaptor_MAPK_and_MTOR_activator_1	29.3507	27.1629	-0.089452	0.19349	0.99493
Ablim1	actin-binding_LIM_protein_1	29.3421	30.543	0.047931	0.34033	0.99493
Gemin7	gem_(nuclear_organelle)_associated_protein_7	29.3228	25.5011	-0.13826	0.072438	0.99493
Syf2	SYF2_homolog_RNA_splicing_factor_(S._cerevisiae)	29.3042	32.1766	0.10085	0.15682	0.99493
Rnaset2a	ribonuclease_T2A	29.2996	25.5145	-0.16037	0.016377	0.99493
Dynlt3	dynein_light_chain_Tctex-type_3	29.2942	29.0386	-0.013755	0.8043	0.99493
Ypel3	yippee-like_3_(Drosophila)	29.265	27.1544	-0.082519	0.24977	0.99493
Ssr2	signal_sequence_receptor_beta	29.1885	31.1173	0.06907	0.31608	0.99493
Rpf1	ribosome_production_factor_1_homolog_(S._cerevisiae)	29.1771	30.3365	0.039863	0.5926	0.99493
Ndufv3	NADH_dehydrogenase_(ubiquinone)_flavoprotein_3	29.167	26.776	-0.093921	0.18667	0.99493
Gpm6b	glycoprotein_m6b	29.1128	31.3976	0.096979	0.038071	0.99493
Prickle1	prickle_homolog_1_(Drosophila)	29.1059	29.6611	0.021651	0.67634	0.99493
Hdgfrp2	hepatoma-derived_growth_factor_related_protein_2	29.0917	28.6756	-0.018534	0.77515	0.99493
Cd63	CD63_antigen	29.0608	28.2041	-0.033375	0.64752	0.99493
Eif2s2	eukaryotic_translation_initiation_factor_2_subunit_2_(beta)	29.0319	29.5795	0.022377	0.68849	0.99493
Taldo1	transaldolase_1	29.0085	26.8472	-0.091001	0.17537	0.99493
Atp6v0b	ATPase_H+_transporting_lysosomal_V0_subunit_B	28.9979	28.9587	-0.0029303	0.96936	0.99888
Kifc3	kinesin_family_member_C3	28.9337	28.1254	-0.035366	0.58625	0.99493
Ttc1	tetratricopeptide_repeat_domain_1	28.8994	29.048	0.0047766	0.94199	0.99888
Actn4	actinin_alpha_4	28.8395	28.2685	-0.02858	0.58653	0.99493
Ppp2cb	protein_phosphatase_2_(formerly_2A)_catalytic_subunit_beta_isoform	28.8315	28.8261	-0.002001	0.97584	0.99888
Slc38a2	solute_carrier_family_38_member_2	28.8179	29.5479	0.030012	0.54696	0.99493
Slc7a2	solute_carrier_family_7_(cationic_amino_acid_transporter_y+_system)_member_2	28.7015	28.2588	-0.022214	0.70032	0.99493
Taf1d	TATA_box_binding_protein_(Tbp)-associated_factor_RNA_polymerase_I_D	28.6871	30.891	0.066686	0.39947	0.99493
B3gat3	beta-13-glucuronyltransferase_3_(glucuronosyltransferase_I)	28.65	28.117	-0.024916	0.69936	0.99493
Max	Max_protein	28.6419	27.8405	-0.032131	0.65873	0.99493
Hnrnph1	heterogeneous_nuclear_ribonucleoprotein_H1	28.5927	29.1143	0.019868	0.70201	0.99493
Wdr1	WD_repeat_domain_1	28.5827	30.0442	0.059209	0.31305	0.99493
Fam129b	family_with_sequence_similarity_129_member_B	28.5799	26.7872	-0.083562	0.13665	0.99493
Pold2	polymerase_(DNA_directed)_delta_2_regulatory_subunit	28.5699	30.2233	0.062732	0.33204	0.99493
Ogt	O-linked_N-acetylglucosamine_(GlcNAc)_transferase_(UDP-N-acetylglucosamine:polypeptide-N-acetylglucosaminyl_transferase)	28.5589	29.595	0.041065	0.46677	0.99493
Med25	mediator_complex_subunit_25	28.5486	26.6771	-0.082052	0.20133	0.99493
Rxrg	retinoid_X_receptor_gamma	28.5105	30.6687	0.081979	0.20845	0.99493
Hipk3	homeodomain_interacting_protein_kinase_3	28.5033	29.3882	0.036985	0.50324	0.99493
Ndufa10	NADH_dehydrogenase_(ubiquinone)_1_alpha_subcomplex_10	28.498	29.7762	0.049321	0.44769	0.99493
Qdpr	quinoid_dihydropteridine_reductase	28.4951	26.5994	-0.081134	0.2194	0.99493
Drg1	developmentally_regulated_GTP_binding_protein_1	28.4881	30.1189	0.061076	0.35779	0.99493
Itm2c	integral_membrane_protein_2C	28.4702	26.3071	-0.092243	0.18113	0.99493
Gm20757	predicted_gene_20757	28.458	29.8807	0.04948	0.49928	0.99493
R3hdml	R3H_domain_containing-like	28.4407	26.2656	-0.013386	0.79247	0.99493
Gls	glutaminase	28.3782	30.6658	0.093945	0.098755	0.99493
Cd164	CD164_antigen	28.3736	28.6469	0.010077	0.85386	0.99493
Srsf6	serine/arginine-rich_splicing_factor_6	28.306	29.4287	0.047072	0.38683	0.99493
Atp6v0c	ATPase_H+_transporting_lysosomal_V0_subunit_C	28.2802	28.4288	0.0025763	0.96535	0.99888
Rps13-ps6	ribosomal_protein_S13_pseudogene_6	28.2642	32.0772	0.080504	0.32674	0.99493
Hagh	hydroxyacyl_glutathione_hydrolase	28.2632	28.6628	0.014233	0.84689	0.99493
Cope	coatomer_protein_complex_subunit_epsilon	28.2053	26.8322	-0.060298	0.33962	0.99493
Cdc123	cell_division_cycle_123	28.204	29.4762	0.050796	0.39376	0.99493
Gps2	G_protein_pathway_suppressor_2	28.1758	29.7865	0.058776	0.4063	0.99493
Serp1	stress-associated_endoplasmic_reticulum_protein_1	28.1696	30.7387	0.10073	0.11121	0.99493
Mrpl2	mitochondrial_ribosomal_protein_L2	28.1361	28.0136	-0.0053484	0.94534	0.99888
Copb2	coatomer_protein_complex_subunit_beta_2_(beta_prime)	28.1197	29.2032	0.046726	0.39327	0.99493
Atn1	atrophin_1	28.0449	27.5538	-0.024282	0.65714	0.99493
Polr2e	polymerase_(RNA)_II_(DNA_directed)_polypeptide_E	27.9837	30.5072	0.10659	0.050219	0.99493
Aktip	thymoma_viral_proto-oncogene_1_interacting_protein	27.9653	27.6945	-0.014584	0.80795	0.99493
Cdc42bpa	CDC42_binding_protein_kinase_alpha	27.8985	27.8237	-0.0056147	0.9051	0.99556
Ift20	intraflagellar_transport_20	27.85	27.5906	-0.010262	0.88641	0.99493
Gpd1	glycerol-3-phosphate_dehydrogenase_1_(soluble)	27.8109	28.4883	0.028857	0.61189	0.99493
S100a16	S100_calcium_binding_protein_A16	27.804	25.9862	-0.077602	0.26407	0.99493
Ppp1r15a	protein_phosphatase_1_regulatory_(inhibitor)_subunit_15A	27.7759	31.5339	0.14052	0.04009	0.99493
Copz2	coatomer_protein_complex_subunit_zeta_2	27.7604	27.1457	-0.025798	0.72186	0.99493
D17Wsu92e	DNA_segment_Chr_17_Wayne_State_University_92_expressed	27.7294	27.2582	-0.022836	0.71453	0.99493
Slc25a5	solute_carrier_family_25_(mitochondrial_carrier_adenine_nucleotide_translocator)_member_5	27.6969	26.6134	-0.041937	0.57439	0.99493
Rnf13	ring_finger_protein_13	27.6793	29.5965	0.079682	0.16798	0.99493
Hspa4	heat_shock_protein_4	27.6736	27.8055	0.0048458	0.92653	0.99888
Pin4	protein_(peptidyl-prolyl_cis/trans_isomerase)_NIMA-interacting_4_(parvulin)	27.6223	28.8512	0.035869	0.65849	0.99493
Mrpl20	mitochondrial_ribosomal_protein_L20	27.6215	27.9789	0.011676	0.87609	0.99493
Fkbp4	FK506_binding_protein_4	27.6139	25.6976	-0.088566	0.13795	0.99493
Cisd1	CDGSH_iron_sulfur_domain_1	27.6045	26.3624	-0.042701	0.5877	0.99493
Dctn1	dynactin_1	27.5975	25.3886	-0.10759	0.055316	0.99493
Rer1	RER1_retention_in_endoplasmic_reticulum_1_homolog_(S._cerevisiae)	27.5866	27.3596	-0.010491	0.87858	0.99493
0610011F06Rik	RIKEN_cDNA_0610011F06_gene	27.5789	29.0665	0.049923	0.51589	0.99493
1110038B12Rik	RIKEN_cDNA_1110038B12_gene	27.5764	32.4574	0.16122	0.032597	0.99493
Jam3	junction_adhesion_molecule_3	27.5493	26.2392	-0.059427	0.3396	0.99493
Wsb2	WD_repeat_and_SOCS_box-containing_2	27.5037	29.0582	0.066037	0.25108	0.99493
Ndufb8	NADH_dehydrogenase_(ubiquinone)_1_beta_subcomplex_8	27.4884	26.5759	-0.04334	0.47167	0.99493
Sar1b	SAR1_gene_homolog_B_(S._cerevisiae)	27.4849	28.6417	0.042022	0.56437	0.99493
Ube2d2a	ubiquitin-conjugating_enzyme_E2D_2A	27.4742	29.4244	0.082343	0.16017	0.99493
Entpd1	ectonucleoside_triphosphate_diphosphohydrolase_1	27.45	30.311	0.11959	0.047071	0.99493
Gm14403	predicted_gene_14403	27.4485	28.7381	0.042828	0.57898	0.99493
Anapc2	anaphase_promoting_complex_subunit_2	27.3696	24.9025	-0.11713	0.051828	0.99493
Map4k4	mitogen-activated_protein_kinase_kinase_kinase_kinase_4	27.3685	28.1768	0.034051	0.50721	0.99493
Rp9	retinitis_pigmentosa_9_(human)	27.3589	24.7868	-0.10662	0.14543	0.99493
Sf3b2	splicing_factor_3b_subunit_2	27.3396	26.9452	-0.021684	0.68542	0.99493
Glrx5	glutaredoxin_5_homolog_(S._cerevisiae)	27.3314	27.2431	-0.0043172	0.95274	0.99888
Rab11a	RAB11A_member_RAS_oncogene_family	27.3217	27.8477	0.021239	0.74672	0.99493
Tmem126a	transmembrane_protein_126A	27.2863	29.0724	0.0572	0.46499	0.99493
Sumo1	SMT3_suppressor_of_mif_two_3_homolog_1_(yeast)	27.2561	29.7431	0.095818	0.16362	0.99493
Lix1	limb_expression_1_homolog_(chicken)	27.2472	26.5011	-0.03295	0.62114	0.99493
Hras	Harvey_rat_sarcoma_virus_oncogene	27.2421	28.1005	0.035138	0.5486	0.99493
Poldip2	polymerase_(DNA-directed)_delta_interacting_protein_2	27.2199	28.3724	0.048827	0.39631	0.99493
Bpnt1	bisphosphate_3'-nucleotidase_1	27.1685	28.6867	0.064763	0.26028	0.99493
Cerk	ceramide_kinase	27.1305	26.2333	-0.043745	0.43597	0.99493
Ctsf	cathepsin_F	27.1178	27.7072	0.022909	0.7392	0.99493
Gclc	glutamate-cysteine_ligase_catalytic_subunit	27.0569	24.9578	-0.1027	0.077802	0.99493
Pcbp2	poly(rC)_binding_protein_2	27.0531	28.8384	0.071583	0.27653	0.99493
Psma4	proteasome_(prosome_macropain)_subunit_alpha_type_4	27.0146	26.7551	-0.012045	0.87112	0.99493
Dnmbp	dynamin_binding_protein	27.0138	26.8004	-0.013194	0.81269	0.99493
Spg20	spastic_paraplegia_20_spartin_(Troyer_syndrome)_homolog_(human)	27.002	27.4229	0.018487	0.73262	0.99493
Zc3h14	zinc_finger_CCCH_type_containing_14	26.8872	28.9191	0.08855	0.10368	0.99493
Epdr1	ependymin_related_protein_1_(zebrafish)	26.8719	28.7396	0.076806	0.21861	0.99493
Hnrnpc	heterogeneous_nuclear_ribonucleoprotein_C	26.8504	25.7222	-0.05226	0.3999	0.99493
Fam3a	family_with_sequence_similarity_3_member_A	26.8349	28.4466	0.069492	0.24955	0.99493
Ank	progressive_ankylosis	26.8331	26.6677	-0.010955	0.85092	0.99493
Dpcd	deleted_in_primary_ciliary_dyskinesia	26.8257	26.2756	-0.025473	0.7065	0.99493
Ormdl3	ORM1-like_3_(S._cerevisiae)	26.8144	28.2215	0.056808	0.37568	0.99493
Ptn	pleiotrophin	26.7938	28.662	0.080052	0.18692	0.99493
Atp6v0e2	ATPase_H+_transporting_lysosomal_V0_subunit_E2	26.7833	27.6736	0.036621	0.57348	0.99493
Uqcrc2	ubiquinol_cytochrome_c_reductase_core_protein_2	26.6652	24.9814	-0.076741	0.24735	0.99493
Haus1	HAUS_augmin-like_complex_subunit_1	26.6291	26.8943	0.0069925	0.92466	0.99888
Babam1	BRISC_and_BRCA1_A_complex_member_1	26.6007	24.6435	-0.083306	0.2395	0.99493
Mtarc5	membrane-associated_ring_finger_(C3HC4)_5	26.6005	26.6251	-0.0011401	0.98496	0.99927
Ech1	enoyl_coenzyme_A_hydratase_1_peroxisomal	26.5982	25.6369	-0.041595	0.54965	0.99493
Selt	selenoprotein_T	26.5668	26.949	0.014543	0.81117	0.99493
Trim26	tripartite_motif-containing_26	26.4841	28.8298	0.10721	0.037294	0.99493
Pacs2	phosphofurin_acidic_cluster_sorting_protein_2	26.4324	25.0776	-0.071699	0.12282	0.99493
Psmb2	proteasome_(prosome_macropain)_subunit_beta_type_2	26.4306	25.6668	-0.0287	0.71199	0.99493
Arpc5	actin_related_protein_2/3_complex_subunit_5	26.4243	26.8087	0.014782	0.82344	0.99493
Ppp1r14b	protein_phosphatase_1_regulatory_(inhibitor)_subunit_14B	26.4116	23.5148	-0.11799	0.1196	0.99493
Sugt1	SGT1_suppressor_of_G2_allele_of_SKP1_(S._cerevisiae)	26.4022	26.4675	0.00024766	0.9968	0.99963
Polr2l	polymerase_(RNA)_II_(DNA_directed)_polypeptide_L	26.3921	24.7395	-0.068174	0.35278	0.99493
Otub1	OTU_domain_ubiquitin_aldehyde_binding_1	26.276	25.3224	-0.042651	0.54616	0.99493
Zfp622	zinc_finger_protein_622	26.2254	26.0842	-0.0069393	0.9112	0.99584
Arl1	ADP-ribosylation_factor-like_1	26.2123	28.7728	0.10715	0.098827	0.99493
Tsnax	translin-associated_factor_X	26.21	25.8923	-0.016864	0.767	0.99493
Gpr160	G_protein-coupled_receptor_160	26.1995	27.4583	0.054809	0.36353	0.99493
Rcan2	regulator_of_calcineurin_2	26.1876	27.8626	0.074991	0.20824	0.99493
Gm12319	predicted_gene_12319	26.1799	29.2299	0.082493	0.3156	0.99493
Klhdc8b	kelch_domain_containing_8B	26.1603	27.553	0.058237	0.38133	0.99493
Atp6v0d1	ATPase_H+_transporting_lysosomal_V0_subunit_D1	26.1178	25.4549	-0.027393	0.70411	0.99493
Gcsh	glycine_cleavage_system_protein_H_(aminomethyl_carrier)	26.0645	22.8773	-0.13337	0.075475	0.99493
Zfand3	zinc_finger_AN1-type_domain_3	26.0507	25.8917	-0.0090024	0.87627	0.99493
Dnlz	DNL-type_zinc_finger	26.0423	27.0206	0.042143	0.50765	0.99493
Trim3	tripartite_motif-containing_3	26.0059	27.1815	0.053144	0.36043	0.99493
Pcmt1	protein-L-isoaspartate_(D-aspartate)_O-methyltransferase_1	25.9878	26.3388	0.013938	0.80891	0.99493
Tmed3	transmembrane_emp24_domain_containing_3	25.9865	25.2612	-0.032704	0.65647	0.99493
Gstm5	glutathione_S-transferase_mu_5	25.9842	25.3927	-0.024945	0.73742	0.99493
Morf4l1	mortality_factor_4_like_1	25.982	26.3458	0.015621	0.7859	0.99493
Ppdpf	pancreatic_progenitor_cell_differentiation_and_proliferation_factor_homolog_(zebrafish)RIKEN_cDNA_2700038C09_gene	25.975	27.9543	0.07685	0.28172	0.99493
H2afz	H2A_histone_family_member_Z	25.9297	24.8427	-0.04757	0.52258	0.99493
Sdc2	syndecan_2	25.8908	25.6409	-0.015339	0.79312	0.99493
Rpl31-ps8	ribosomal_protein_L31_pseudogene_8	25.8634	27.9681	0.049301	0.5468	0.99493
Ube2e3	ubiquitin-conjugating_enzyme_E2E_3	25.8538	28.2497	0.1031	0.097244	0.99493
Adh5	alcohol_dehydrogenase_5_(class_III)_chi_polypeptide	25.8389	21.5719	-0.20357	0.0030202	0.99493
Oaz2	ornithine_decarboxylase_antizyme_2	25.7974	24.758	-0.043648	0.54444	0.99493
Fam49b	family_with_sequence_similarity_49_member_B	25.7934	27.7695	0.092796	0.076865	0.99493
Arl6ip4	ADP-ribosylation_factor-like_6_interacting_protein_4	25.7888	28.2648	0.097374	0.17477	0.99493
Tmem50a	transmembrane_protein_50A	25.7569	24.1214	-0.07228	0.31729	0.99493
Mrpl34	mitochondrial_ribosomal_protein_L34	25.6672	25.1259	-0.022133	0.78536	0.99493
Eepd1	endonuclease/exonuclease/phosphatase_family_domain_containing_1	25.6419	25.6304	-0.0048806	0.93925	0.99888
B230206L02Rik	RIKEN_cDNA_B230206L02_gene	25.575	28.0058	0.087286	0.25659	0.99493
Fam96b	family_with_sequence_similarity_96_member_B	25.5339	27.6765	0.080653	0.2797	0.99493
Sntb1	syntrophin_basic_1	25.5281	25.4385	-0.0066641	0.91578	0.99664
Cops2	COP9_(constitutive_photomorphogenic)_homolog_subunit_2_(Arabidopsis_thaliana)	25.5018	26.7492	0.057421	0.32948	0.99493
Psmb3	proteasome_(prosome_macropain)_subunit_beta_type_3	25.4133	26.0296	0.024666	0.72179	0.99493
Bcl7b	B_cell_CLL/lymphoma_7B	25.4099	28.1615	0.10625	0.14589	0.99493
Ndufaf2	NADH_dehydrogenase_(ubiquinone)_1_alpha_subcomplex_assembly_factor_2	25.3945	27.8025	0.07743	0.33667	0.99493
Rala	v-ral_simian_leukemia_viral_oncogene_homolog_A_(ras_related)	25.367	26.7895	0.064616	0.28634	0.99493
Ndufb3	NADH_dehydrogenase_(ubiquinone)_1_beta_subcomplex_3	25.3596	25.9051	0.018979	0.81149	0.99493
Ubqln1	ubiquilin_1	25.3509	27.0467	0.0798	0.14348	0.99493
Bcap31	B_cell_receptor_associated_protein_31	25.3099	23.12	-0.087972	0.26525	0.99493
C1qbp	complement_component_1_q_subcomponent_binding_protein	25.2861	25.1002	-0.011262	0.86664	0.99493
Herc4	hect_domain_and_RLD_4	25.2761	25.1586	-0.0089312	0.86041	0.99493
Rbm8a	RNA_binding_motif_protein_8a	25.2665	25.8503	0.026154	0.68796	0.99493
Pex19	peroxisomal_biogenesis_factor_19	25.2582	27.0085	0.078949	0.19534	0.99493
Akap8l	A_kinase_(PRKA)_anchor_protein_8-like	25.2426	25.2443	-0.0019053	0.97503	0.99888
Gtf2i	general_transcription_factor_II_I	25.2174	25.09	-0.0089739	0.85255	0.99493
Tmem218	transmembrane_protein_218	25.2089	27.346	0.076836	0.32135	0.99493
Tomm70a	translocase_of_outer_mitochondrial_membrane_70_homolog_A_(yeast)	25.1889	25.7687	0.026997	0.63611	0.99493
Chd4	chromodomain_helicase_DNA_binding_protein_4	25.1795	23.9861	-0.065259	0.20348	0.99493
Brd2	bromodomain_containing_2	25.1717	24.9292	-0.014946	0.79402	0.99493
Aagab	alpha-_and_gamma-adaptin_binding_protein	25.1285	24.6508	-0.025464	0.66973	0.99493
Bnip3	BCL2/adenovirus_E1B_interacting_protein_3	25.0995	24.6847	-0.021498	0.73664	0.99493
Adam10	a_disintegrin_and_metallopeptidase_domain_10	25.0922	28.2948	0.14735	0.0076026	0.99493
Ppib	peptidylprolyl_isomerase_B	25.0796	26.2806	0.046209	0.53167	0.99493
Ino80b	INO80_complex_subunit_B	25.0695	26.6911	0.065953	0.35207	0.99493
Utp3	UTP3_small_subunit_(SSU)_processome_component_homolog_(S._cerevisiae)	25.0587	25.4114	0.015533	0.81625	0.99493
Nfu1	NFU1_iron-sulfur_cluster_scaffold_homolog_(S._cerevisiae)	25.0564	26.583	0.064083	0.36169	0.99493
Clpp	caseinolytic_mitochondrial_matrix_peptidase_proteolytic_subunit	25.0374	24.181	-0.0415	0.54657	0.99493
Wipi1	WD_repeat_domain_phosphoinositide_interacting_1	25.0272	25.4673	0.020626	0.71583	0.99493
Spcs1	signal_peptidase_complex_subunit_1_homolog_(S._cerevisiae)	24.9891	25.6773	0.025223	0.72596	0.99493
Cul3	cullin_3	24.977	27.7375	0.12635	0.031201	0.99493
Snrpb	small_nuclear_ribonucleoprotein_B	24.9719	24.5896	-0.019409	0.76423	0.99493
Sox2ot	-	24.9575	24.6828	-0.015673	0.77002	0.99493
Mrps7	mitchondrial_ribosomal_protein_S7	24.8905	25.0135	0.003056	0.96205	0.99888
Riok3	RIO_kinase_3	24.8754	26.7021	0.083936	0.16327	0.99493
Psmc6	proteasome_(prosome_macropain)_26S_subunit_ATPase_6	24.8613	23.7566	-0.051668	0.45163	0.99493
Bcl2l13	BCL2-like_13_(apoptosis_facilitator)	24.8591	24.8792	-0.0010737	0.98257	0.99927
Npm3	nucleoplasmin_3	24.8388	23.2502	-0.06475	0.41204	0.99493
Nxph4	neurexophilin_4	24.834	24.9938	0.0050069	0.93973	0.99888
Cuedc2	CUE_domain_containing_2	24.7317	26.4289	0.075974	0.23797	0.99493
Chchd6	coiled-coil-helix-coiled-coil-helix_domain_containing_6	24.7276	24.7558	-0.0011546	0.98709	0.99927
Anxa5	annexin_A5	24.7222	24.1826	-0.028298	0.67225	0.99493
Usp5	ubiquitin_specific_peptidase_5_(isopeptidase_T)	24.7034	24.4486	-0.015597	0.79991	0.99493
Dazap1	DAZ_associated_protein_1	24.7023	26.1809	0.063477	0.36618	0.99493
Thra	thyroid_hormone_receptor_alpha	24.6927	24.1716	-0.027451	0.63948	0.99493
Rap1b	RAS_related_protein_1b	24.6521	25.4361	0.032987	0.6108	0.99493
Gbas	glioblastoma_amplified_sequence	24.6306	25.0524	0.018854	0.76023	0.99493
Surf4	surfeit_gene_4	24.6077	23.8309	-0.043166	0.41153	0.99493
Habp4	hyaluronic_acid_binding_protein_4	24.6072	26.4592	0.083909	0.18876	0.99493
2810025M15Rik	RIKEN_cDNA_2810025M15_gene	24.6039	24.7927	0.0076458	0.91713	0.99688
Adrm1	adhesion_regulating_molecule_1	24.5393	26.983	0.11575	0.046611	0.99493
1190002N15Rik	RIKEN_cDNA_1190002N15_gene	24.4743	26.6547	0.10193	0.088658	0.99493
Pip5kl1	phosphatidylinositol-4-phosphate_5-kinase-like_1	24.4632	22.6733	-0.085525	0.23281	0.99493
Zfp771	zinc_finger_protein_771	24.4355	26.1479	0.067793	0.36363	0.99493
Mypn	myopalladin	24.4268	24.9441	0.025409	0.60247	0.99493
Tomm22	translocase_of_outer_mitochondrial_membrane_22_homolog_(yeast)	24.422	26.5273	0.081617	0.28162	0.99493
1110004F10Rik	RIKEN_cDNA_1110004F10_gene	24.3352	24.534	0.0047323	0.95119	0.99888
Lrpap1	low_density_lipoprotein_receptor-related_protein_associated_protein_1	24.3198	24.5419	0.008815	0.883	0.99493
Snx5	sorting_nexin_5	24.3071	25.391	0.050846	0.40628	0.99493
2700029M09Rik	RIKEN_cDNA_2700029M09_gene	24.2997	27.3364	0.10901	0.16854	0.99493
Anapc16	anaphase_promoting_complex_subunit_16	24.2571	24.9586	0.031494	0.60122	0.99493
Mrpl24	mitochondrial_ribosomal_protein_L24	24.2527	25.6342	0.059833	0.38069	0.99493
Egln1	egl-9_family_hypoxia-inducible_factor_1	24.204	23.806	-0.022796	0.66886	0.99493
Ptp4a1	protein_tyrosine_phosphatase_4a1	24.1987	25.2512	0.050761	0.40023	0.99493
Isca1	iron-sulfur_cluster_assembly_1_homolog_(S._cerevisiae)	24.1903	24.066	-0.0085806	0.87824	0.99493
Gclm	glutamate-cysteine_ligase_modifier_subunit	24.1712	24.5119	0.015458	0.76474	0.99493
Dpp8	dipeptidylpeptidase_8	24.1536	25.3736	0.062613	0.2007	0.99493
Fam162a	family_with_sequence_similarity_162_member_A	24.14	20.9325	-0.10967	0.18165	0.99493
Emc4	ER_membrane_protein_complex_subunit_4	24.1227	22.5763	-0.067524	0.37402	0.99493
Chmp5	charged_multivesicular_body_protein_5	24.1079	24.3566	0.0095363	0.89728	0.99493
Ctdsp2	CTD_(carboxy-terminal_domain_RNA_polymerase_II_polypeptide_A)_small_phosphatase_2	24.0893	24.1266	-0.0011547	0.98291	0.99927
Nucb1	nucleobindin_1	24.0723	26.2186	0.10312	0.076688	0.99493
Skap2	src_family_associated_phosphoprotein_2	24.0672	26.6776	0.099598	0.19134	0.99493
Uqcrfs1	ubiquinol-cytochrome_c_reductase_Rieske_iron-sulfur_polypeptide_1	24.0493	24.8192	0.032776	0.63007	0.99493
Txn1	thioredoxin_1	24.0396	27.5716	0.14237	0.053543	0.99493
Hexa	hexosaminidase_A	24.0042	23.1382	-0.039762	0.57908	0.99493
Cpeb1	cytoplasmic_polyadenylation_element_binding_protein_1	24.0034	24.0083	-0.0017686	0.9739	0.99888
Mrps15	mitochondrial_ribosomal_protein_S15	23.9595	24.854	0.034017	0.65676	0.99493
Dmrta2os	doublesex_and_mab-3_related_transcription_factor_like_family_A2_opposite_strand	23.9593	20.3764	-0.14152	0.079835	0.99493
Mpdu1	mannose-P-dolichol_utilization_defect_1	23.9209	26.2003	0.097752	0.16329	0.99493
Scamp5	secretory_carrier_membrane_protein_5	23.918	26.7119	0.13679	0.013174	0.99493
Fgfrl1	fibroblast_growth_factor_receptor-like_1	23.9151	22.0947	-0.091677	0.16776	0.99493
Tceb1	transcription_elongation_factor_B_(SIII)_polypeptide_1	23.909	26.7726	0.13359	0.030901	0.99493
Trim28	tripartite_motif-containing_28	23.8759	22.6978	-0.063216	0.28989	0.99493
Pam16	presequence_translocase-asssociated_motor_16_homolog_(S._cerevisiae)	23.8722	23.5438	-0.01263	0.87787	0.99493
Alad	aminolevulinate_delta-_dehydratase	23.8648	23.1598	-0.033729	0.64308	0.99493
Klhl22	kelch-like_22	23.8276	24.1046	0.012109	0.83959	0.99493
Sdc1	syndecan_1	23.8017	24.5887	0.034778	0.59443	0.99493
Psmd13	proteasome_(prosome_macropain)_26S_subunit_non-ATPase_13	23.7565	24.786	0.049488	0.41735	0.99493
Mdm2	transformed_mouse_3T3_cell_double_minute_2	23.7553	24.5269	0.034442	0.60591	0.99493
Sap30l	SAP30-like	23.7547	24.1061	0.012902	0.86087	0.99493
Ube2g2	ubiquitin-conjugating_enzyme_E2G_2	23.7546	24.3812	0.029387	0.65701	0.99493
Hnrnpa3	heterogeneous_nuclear_ribonucleoprotein_A3	23.7417	24.1712	0.021553	0.686	0.99493
Tmem8	transmembrane_protein_8_(five_membrane-spanning_domains)	23.7395	23.2029	-0.029722	0.64968	0.99493
Olfm1	olfactomedin_1	23.7165	23.237	-0.02283	0.76083	0.99493
Rtn4	reticulon_4	23.6948	22.8603	-0.047989	0.36463	0.99493
Ubl4	ubiquitin-like_4	23.687	25.4196	0.083049	0.17368	0.99493
Gtf2f2	general_transcription_factor_IIF_polypeptide_2	23.6801	25.022	0.057262	0.4278	0.99493
Pstpip2	proline-serine-threonine_phosphatase-interacting_protein_2	23.6336	24.7602	0.047274	0.5247	0.99493
Gpbp1	GC-rich_promoter_binding_protein_1	23.6247	25.2465	0.07406	0.26787	0.99493
Cat	catalase	23.5793	23.4154	-0.0090101	0.89116	0.99493
Rasl11b	RAS-like_family_11_member_B	23.5372	22.9141	-0.030705	0.66123	0.99493
Iqsec1	IQ_motif_and_Sec7_domain_1	23.5321	23.1095	-0.023785	0.66798	0.99493
Leng8	leukocyte_receptor_cluster_(LRC)_member_8	23.5306	22.9741	-0.022737	0.78078	0.99493
Lamtor4	late_endosomal/lysosomal_adaptor_MAPK_and_MTOR_activator_4	23.5206	23.6075	0.00093091	0.99047	0.99927
Ndufb4	NADH_dehydrogenase_(ubiquinone)_1_beta_subcomplex_4	23.5149	24.6192	0.040738	0.60665	0.99493
Arf4	ADP-ribosylation_factor_4	23.507	22.3378	-0.06268	0.31558	0.99493
Trappc4	trafficking_protein_particle_complex_4	23.4908	23.151	-0.017434	0.81167	0.99493
Cpe	carboxypeptidase_E	23.4661	23.5569	0.00055985	0.99382	0.99952
Ndufc2	NADH_dehydrogenase_(ubiquinone)_1_subcomplex_unknown_2	23.4601	21.3193	-0.079826	0.32583	0.99493
Atox1	ATX1_(antioxidant_protein_1)_homolog_1_(yeast)	23.4533	20.1334	-0.11384	0.16639	0.99493
Fkbp3	FK506_binding_protein_3	23.4232	27.6982	0.17536	0.015977	0.99493
Rragc	Ras-related_GTP_binding_C	23.4064	25.7387	0.11143	0.068986	0.99493
Hdlbp	high_density_lipoprotein_(HDL)_binding_protein	23.3907	23.1676	-0.014573	0.76689	0.99493
Abhd8	abhydrolase_domain_containing_8	23.3894	23.1068	-0.017049	0.78537	0.99493
Nckap1	NCK-associated_protein_1	23.3735	22.7257	-0.039351	0.44001	0.99493
Tom1	target_of_myb1_homolog_(chicken)	23.3051	25.3162	0.098364	0.10423	0.99493
Zmat2	zinc_finger_matrin_type_2	23.2872	23.8347	0.023997	0.7414	0.99493
Sox1	SRY_(sex_determining_region_Y)-box_1	23.2407	24.463	0.061827	0.24826	0.99493
Spry1	sprouty_homolog_1_(Drosophila)	23.2251	23.553	0.015125	0.78829	0.99493
Cops4	COP9_(constitutive_photomorphogenic)_homolog_subunit_4_(Arabidopsis_thaliana)	23.1976	21.5988	-0.082655	0.21574	0.99493
Npl	N-acetylneuraminate_pyruvate_lyase	23.1898	23.5488	0.01608	0.82196	0.99493
Neat1	nuclear_paraspeckle_assembly_transcript_1_(non-protein_coding)	23.1836	25.2219	0.066951	0.41125	0.99493
Manf	mesencephalic_astrocyte-derived_neurotrophic_factor	23.1432	24.7992	0.067849	0.37493	0.99493
Chmp6	charged_multivesicular_body_protein_6	23.139	20.8586	-0.11466	0.1078	0.99493
Slc25a38	solute_carrier_family_25_member_38	23.1341	24.8458	0.075848	0.27412	0.99493
Sh3glb1	SH3-domain_GRB2-like_B1_(endophilin)	23.11	24.2863	0.060078	0.29651	0.99493
Vat1	vesicle_amine_transport_protein_1_homolog_(T_californica)	23.1078	22.8133	-0.016471	0.78255	0.99493
Rsph3b	radial_spoke_3B_homolog_(Chlamydomonas)	23.0824	22.7484	-0.017541	0.80899	0.99493
Lpcat1	lysophosphatidylcholine_acyltransferase_1	23.0639	21.5588	-0.082823	0.17341	0.99493
Zranb2	zinc_finger_RAN-binding_domain_containing_2	23.0449	23.7653	0.035177	0.54476	0.99493
Vps35	vacuolar_protein_sorting_35	23.0109	23.5439	0.026859	0.64829	0.99493
Dtx3	deltex_3_homolog_(Drosophila)	23.0026	22.0687	-0.048941	0.48421	0.99493
Ldb1	LIM_domain_binding_1	22.9901	21.8684	-0.059869	0.34398	0.99493
Rrbp1	ribosome_binding_protein_1	22.9546	22.4288	-0.031612	0.55776	0.99493
Plp2	proteolipid_protein_2	22.9427	23.4018	0.018587	0.80645	0.99493
Gpd1l	glycerol-3-phosphate_dehydrogenase_1-like	22.9092	23.7523	0.040351	0.52768	0.99493
Dnaja2	DnaJ_(Hsp40)_homolog_subfamily_A_member_2	22.8868	24.3635	0.075307	0.18857	0.99493
Trappc2l	trafficking_protein_particle_complex_2-like	22.8778	24.6198	0.057369	0.48496	0.99493
Mras	muscle_and_microspikes_RAS	22.8491	24.6596	0.093758	0.079287	0.99493
Hmgcs1	3-hydroxy-3-methylglutaryl-Coenzyme_A_synthase_1	22.8123	22.3151	-0.028987	0.66733	0.99493
Otulin	OTU_deubiquitinase_with_linear_linkage_specificity	22.7997	21.2936	-0.068252	0.3747	0.99493
Yaf2	YY1_associated_factor_2	22.7979	22.5881	-0.011589	0.86803	0.99493
Apbb1	amyloid_beta_(A4)_precursor_protein-binding_family_B_member_1	22.7911	24.1504	0.068492	0.25672	0.99493
Copz1	coatomer_protein_complex_subunit_zeta_1	22.7842	22.5216	-0.014145	0.83694	0.99493
Hint2	histidine_triad_nucleotide_binding_protein_2	22.7703	23.0796	0.011999	0.87474	0.99493
Fus	fused_in_sarcoma	22.7449	23.7134	0.047761	0.42158	0.99493
Hnrnpab	heterogeneous_nuclear_ribonucleoprotein_A/B	22.7152	24.1619	0.069236	0.29854	0.99493
Ppm1f	protein_phosphatase_1F_(PP2C_domain_containing)	22.6611	21.4417	-0.07002	0.23863	0.99493
Rxrb	retinoid_X_receptor_beta	22.6542	22.3971	-0.013686	0.84027	0.99493
Zc3h15	zinc_finger_CCCH-type_containing_15	22.6273	22.0827	-0.028612	0.66221	0.99493
Mlec	malectin	22.6249	22.1116	-0.029003	0.61036	0.99493
Agpat1	1-acylglycerol-3-phosphate_O-acyltransferase_1_(lysophosphatidic_acid_acyltransferase_alpha)	22.6064	23.0632	0.020203	0.78306	0.99493
Gm4149	predicted_pseudogene_4149	22.6039	21.721	-0.021059	0.79097	0.99493
Clstn1	calsyntenin_1	22.5702	21.9573	-0.037085	0.54252	0.99493
Gtdc1	glycosyltransferase-like_domain_containing_1	22.5562	22.6737	0.0048846	0.93519	0.99888
Tmed2	transmembrane_emp24_domain_trafficking_protein_2	22.5459	23.522	0.048313	0.44069	0.99493
Tpd52	tumor_protein_D52	22.5136	21.8537	-0.039829	0.48989	0.99493
Mmadhc	methylmalonic_aciduria_(cobalamin_deficiency)_cblD_type_with_homocystinuria	22.4891	22.0904	-0.018903	0.79779	0.99493
Gm13295	-	22.4814	24.448	0.037029	0.62441	0.99493
Gm10275	predicted_pseudogene_10275	22.4668	25.6925	0.033894	0.59498	0.99493
Tmed10	transmembrane_emp24-like_trafficking_protein_10_(yeast)	22.4618	22.3097	-0.010439	0.84677	0.99493
Akip1	A_kinase_(PRKA)_interacting_protein_1	22.4599	24.5706	0.087892	0.24847	0.99493
Rab1b	RAB1B_member_RAS_oncogene_family	22.4545	21.2153	-0.065059	0.34516	0.99493
Ppp3ca	protein_phosphatase_3_catalytic_subunit_alpha_isoform	22.4379	22.7483	0.015356	0.75045	0.99493
Fstl1	follistatin-like_1	22.4314	20.834	-0.053755	0.51363	0.99493
Kpna3	karyopherin_(importin)_alpha_3	22.4284	21.604	-0.047291	0.40201	0.99493
Sdr39u1	short_chain_dehydrogenase/reductase_family_39U_member_1	22.4258	24.432	0.086889	0.24868	0.99493
Ldha	lactate_dehydrogenase_A	22.4197	22.0657	-0.0052522	0.93999	0.99888
Fdft1	farnesyl_diphosphate_farnesyl_transferase_1	22.4152	25.3362	0.13165	0.063835	0.99493
Ankrd24	ankyrin_repeat_domain_24	22.3987	23.0929	0.034228	0.57935	0.99493
Dda1	DET1_and_DDB1_associated_1	22.3947	23.6348	0.060661	0.3568	0.99493
Ykt6	YKT6_homolog_(S._Cerevisiae)	22.349	22.7831	0.020868	0.73209	0.99493
Pip4k2a	phosphatidylinositol-5-phosphate_4-kinase_type_II_alpha	22.3472	23.2976	0.043337	0.53467	0.99493
Hopx	HOP_homeobox	22.3348	24.1131	0.069733	0.3767	0.99493
Pax6	paired_box_6	22.3007	21.2164	-0.061096	0.34966	0.99493
Dld	dihydrolipoamide_dehydrogenase	22.2909	23.9489	0.080359	0.22079	0.99493
Pkp4	plakophilin_4	22.2862	23.2751	0.054657	0.28258	0.99493
Josd2	Josephin_domain_containing_2	22.2656	20.6615	-0.0751	0.33237	0.99493
Alkbh6	alkB_alkylation_repair_homolog_6_(E._coli)	22.2571	22.4927	0.0099782	0.89367	0.99493
Pih1d1	PIH1_domain_containing_1	22.2219	24.2372	0.085554	0.25609	0.99493
Cdk16	cyclin-dependent_kinase_16	22.2052	22.7218	0.025651	0.65232	0.99493
Rpl28-ps1	ribosomal_protein_L28_pseudogene_1	22.1939	27.6038	0.14615	0.075305	0.99493
Six3os1	SIX_homeobox_3_opposite_strand_1	22.1935	21.6506	-0.034823	0.51994	0.99493
Tbc1d7	TBC1_domain_family_member_7	22.1667	20.6443	-0.076375	0.295	0.99493
Coa3	cytochrome_C_oxidase_assembly_factor_3	22.11	20.7241	-0.058735	0.4647	0.99493
Ppm1a	protein_phosphatase_1A_magnesium_dependent_alpha_isoform	22.0993	21.0286	-0.061777	0.31907	0.99493
Rab5a	RAB5A_member_RAS_oncogene_family	22.0965	21.4021	-0.039403	0.53579	0.99493
Adam9	a_disintegrin_and_metallopeptidase_domain_9_(meltrin_gamma)	22.0761	23.3247	0.067512	0.21371	0.99493
Rab5b	RAB5B_member_RAS_oncogene_family	22.0675	24.1528	0.10773	0.077194	0.99493
Dynll1	dynein_light_chain_LC8-type_1	22.065	24.1192	0.094159	0.19023	0.99493
Coa5	cytochrome_C_oxidase_assembly_factor_5	22.0648	23.3643	0.069293	0.22261	0.99493
Trmt112	tRNA_methyltransferase_11-2	22.0599	24.2945	0.097684	0.18929	0.99493
Papola	poly_(A)_polymerase_alpha	22.034	24.0149	0.10527	0.055393	0.99493
Dbn1	drebrin_1	22.0302	24.4334	0.11799	0.070685	0.99493
1810037I17Rik	RIKEN_cDNA_1810037I17_gene	22.0274	22.054	-0.0025604	0.97251	0.99888
Spop	speckle-type_POZ_protein	22.0271	22.7778	0.038668	0.49849	0.99493
Tmem259	transmembrane_protein_259	22.0055	22.3049	0.0137	0.8078	0.99493
H2afv	H2A_histone_family_member_V	21.9964	24.5244	0.122	0.067987	0.99493
Fam114a1	family_with_sequence_similarity_114_member_A1	21.9963	21.8035	-0.012349	0.83974	0.99493
Atp2a2	ATPase_Ca++_transporting_cardiac_muscle_slow_twitch_2	21.9833	23.5282	0.085145	0.10102	0.99493
Vamp3	vesicle-associated_membrane_protein_3	21.9724	22.6565	0.034402	0.59029	0.99493
Cops8	COP9_(constitutive_photomorphogenic)_homolog_subunit_8_(Arabidopsis_thaliana)	21.9251	20.7966	-0.063626	0.33614	0.99493
Gm3699	predicted_gene_3699	21.9213	28.9014	0.073387	0.2518	0.99493
R3hdm2	R3H_domain_containing_2	21.9014	20.5145	-0.082271	0.16138	0.99493
Casq1	calsequestrin_1	21.8835	18.0795	-0.1992	0.0073475	0.99493
Ndufa9	NADH_dehydrogenase_(ubiquinone)_1_alpha_subcomplex_9	21.8728	21.5607	-0.017397	0.82017	0.99493
Ypel2	yippee-like_2_(Drosophila)	21.8703	20.7412	-0.067731	0.24363	0.99493
Phax	phosphorylated_adaptor_for_RNA_export	21.8541	22.1842	0.013663	0.84281	0.99493
Tsen34	tRNA_splicing_endonuclease_34_homolog_(S._cerevisiae)	21.8204	20.3768	-0.078024	0.25352	0.99493
Hmgb1	high_mobility_group_box_1	21.8194	21.5036	-0.019507	0.76944	0.99493
Morn4	MORN_repeat_containing_4	21.7716	21.6895	-0.0037336	0.9605	0.99888
Fkbp9	FK506_binding_protein_9	21.7482	21.2143	-0.033133	0.59336	0.99493
Rnps1	ribonucleic_acid_binding_protein_S1	21.7291	22.5017	0.037674	0.56802	0.99493
Rnh1	ribonuclease/angiogenin_inhibitor_1	21.7257	20.6995	-0.058066	0.38083	0.99493
Emc10	ER_membrane_protein_complex_subunit_10	21.695	20.9271	-0.04339	0.52101	0.99493
Hspb11	heat_shock_protein_family_B_(small)_member_11	21.6681	20.6766	-0.051686	0.47131	0.99493
Zfp91	zinc_finger_protein_91	21.6676	21.8948	0.011996	0.84642	0.99493
Slc25a11	solute_carrier_family_25_(mitochondrial_carrier_oxoglutarate_carrier)_member_11	21.6586	22.9649	0.065321	0.32178	0.99493
Nelfe	negative_elongation_factor_complex_member_E_Rdbp	21.6364	20.3267	-0.070728	0.3049	0.99493
Derl1	Der1-like_domain_family_member_1	21.5845	21.9708	0.02033	0.72121	0.99493
Mdh1	malate_dehydrogenase_1_NAD_(soluble)	21.5588	21.5974	-0.0004127	0.99468	0.99956
Psme2	proteasome_(prosome_macropain)_activator_subunit_2_(PA28_beta)	21.5544	25.0613	0.14275	0.066836	0.99493
Hmg20b	high_mobility_group_20B	21.5532	20.4217	-0.064468	0.31734	0.99493
P4hb	prolyl_4-hydroxylase_beta_polypeptide	21.5512	23.1393	0.085021	0.14316	0.99493
Dhx15	DEAH_(Asp-Glu-Ala-His)_box_polypeptide_15	21.5433	22.1529	0.032153	0.59856	0.99493
Tmx1	thioredoxin-related_transmembrane_protein_1	21.5337	23.7551	0.11669	0.055723	0.99493
Ddost	dolichyl-di-phosphooligosaccharide-protein_glycotransferase	21.5298	22.0733	0.024938	0.7086	0.99493
Megf9	multiple_EGF-like-domains_9	21.5267	23.482	0.11114	0.019792	0.99493
Rps6ka2	ribosomal_protein_S6_kinase_polypeptide_2	21.5267	21.5286	-0.0033503	0.94797	0.99888
Aldh7a1	aldehyde_dehydrogenase_family_7_member_A1	21.5141	20.3626	-0.072946	0.17625	0.99493
Scamp3	secretory_carrier_membrane_protein_3	21.5108	22.5099	0.046104	0.52314	0.99493
2310030G06Rik	RIKEN_cDNA_2310030G06_gene	21.4927	20.6247	-0.039373	0.62124	0.99493
Vamp2	vesicle-associated_membrane_protein_2	21.4793	23.6879	0.11451	0.063385	0.99493
Six3	sine_oculis-related_homeobox_3	21.4772	21.8481	0.019306	0.71759	0.99493
Srrm2	serine/arginine_repetitive_matrix_2	21.471	20.4505	-0.065297	0.23107	0.99493
Mrps36	mitochondrial_ribosomal_protein_S36	21.4563	23.5976	0.086466	0.27565	0.99493
Rbp1	retinol_binding_protein_1_cellular	21.4311	21.4335	5.42e-05	0.99944	0.99997
Psmd3	proteasome_(prosome_macropain)_26S_subunit_non-ATPase_3	21.4256	20.8993	-0.032065	0.61394	0.99493
Rbx1	ring-box_1	21.4184	21.6176	0.0087272	0.90064	0.99537
Mcee	methylmalonyl_CoA_epimerase	21.407	25.2024	0.1446	0.070004	0.99493
Tmem64	transmembrane_protein_64	21.3985	21.1986	-0.014328	0.81335	0.99493
Ndufb7	NADH_dehydrogenase_(ubiquinone)_1_beta_subcomplex_7	21.3963	20.9577	-0.029196	0.56372	0.99493
Idh3g	isocitrate_dehydrogenase_3_(NAD+)_gamma	21.377	20.5461	-0.047149	0.48448	0.99493
Atp6ap1	ATPase_H+_transporting_lysosomal_accessory_protein_1	21.3405	18.9526	-0.1394	0.034058	0.99493
Guk1	guanylate_kinase_1	21.3241	22.0606	0.032731	0.66733	0.99493
Uchl3	ubiquitin_carboxyl-terminal_esterase_L3_(ubiquitin_thiolesterase)	21.3032	22.3171	0.041685	0.60339	0.99493
Gabarapl2	gamma-aminobutyric_acid_(GABA)_A_receptor-associated_protein-like_2	21.291	20.0466	-0.062858	0.39924	0.99493
Fam213a	family_with_sequence_similarity_213_member_A	21.291	21.5835	0.014042	0.84	0.99493
Pgls	6-phosphogluconolactonase	21.2488	19.9198	-0.077967	0.22644	0.99493
Psmd14	proteasome_(prosome_macropain)_26S_subunit_non-ATPase_14	21.2474	23.2833	0.094483	0.19764	0.99493
Pdap1	PDGFA_associated_protein_1	21.2429	21.9733	0.038439	0.55998	0.99493
Msi2	musashi_RNA-binding_protein_2	21.2187	22.2375	0.057209	0.27415	0.99493
Actr1b	ARP1_actin-related_protein_1B_centractin_beta	21.2049	20.3223	-0.053258	0.36923	0.99493
Gadd45a	growth_arrest_and_DNA-damage-inducible_45_alpha	21.1511	21.9093	0.034147	0.66051	0.99493
Ndufs3	NADH_dehydrogenase_(ubiquinone)_Fe-S_protein_3	21.1462	18.8152	-0.11502	0.13642	0.99493
Tfg	Trk-fused_gene	21.1292	21.6828	0.026061	0.70842	0.99493
Rab6a	RAB6A_member_RAS_oncogene_family	21.1266	21.7003	0.031716	0.60994	0.99493
Ppp1r37	protein_phosphatase_1_regulatory_subunit_37	21.0912	21.9624	0.044761	0.49485	0.99493
Zyx	zyxin	21.0766	21.4626	0.016619	0.81155	0.99493
Atf5	activating_transcription_factor_5	21.058	23.4055	0.12084	0.066862	0.99493
Pgrmc2	progesterone_receptor_membrane_component_2	21.0166	21.0092	-0.0023804	0.97075	0.99888
Tmem30a	transmembrane_protein_30A	21	21.2403	0.011104	0.858	0.99493
Apip	APAF1_interacting_protein	20.9972	21.1645	0.005987	0.94014	0.99888
Cap1	CAP_adenylate_cyclase-associated_protein_1_(yeast)	20.9542	22.6745	0.093495	0.1219	0.99493
Dars	aspartyl-tRNA_synthetase	20.9392	21.216	0.01415	0.83251	0.99493
Cp	ceruloplasmin	20.891	20.5834	-0.021829	0.68669	0.99493
Hnrnpf	heterogeneous_nuclear_ribonucleoprotein_F	20.8667	20.7546	-0.0093165	0.88522	0.99493
Sec13	SEC13_homolog_(S._cerevisiae)	20.8204	22.3529	0.068987	0.35809	0.99493
Fip1l1	FIP1_like_1_(S._cerevisiae)	20.815	21.7357	0.05148	0.38287	0.99493
Kif1c	kinesin_family_member_1C	20.8144	19.765	-0.070234	0.12745	0.99493
Xist	inactive_X_specific_transcripts	20.809	22.556	0.00033451	0.97264	0.99888
Col4a5	collagen_type_IV_alpha_5	20.7911	19.0252	-0.1134	0.046552	0.99493
Ipo7	importin_7	20.7886	21.1987	0.021012	0.75321	0.99493
Ngdn	neuroguidin_EIF4E_binding_protein	20.7867	22.7305	0.087804	0.24365	0.99493
Ncaph2	non-SMC_condensin_II_complex_subunit_H2	20.7786	21.4382	0.036491	0.54737	0.99493
Lsm14a	LSM14_homolog_A_(SCD6_S._cerevisiae)	20.7735	20.1207	-0.039436	0.53521	0.99493
Kcmf1	potassium_channel_modulatory_factor_1	20.7207	22.4012	0.092072	0.12793	0.99493
Ppp1cb	protein_phosphatase_1_catalytic_subunit_beta_isoform	20.6994	20.69	-0.0031958	0.95244	0.99888
Rap1a	RAS-related_protein-1a	20.6925	21.2813	0.0297	0.64255	0.99493
Atp1a1	ATPase_Na+/K+_transporting_alpha_1_polypeptide	20.6715	17.2792	-0.060826	0.38281	0.99493
Nfic	nuclear_factor_I/C	20.6661	21.3722	0.040863	0.49666	0.99493
Coq2	coenzyme_Q2_homolog_prenyltransferase_(yeast)	20.6656	21.2811	0.026267	0.72594	0.99493
Scrn2	secernin_2	20.6647	20.8851	0.011063	0.88008	0.99493
Arpp19	cAMP-regulated_phosphoprotein_19	20.5965	20.1965	-0.024042	0.70025	0.99493
Mgmt	O-6-methylguanine-DNA_methyltransferase	20.5934	22.0951	0.059981	0.45679	0.99493
Abcc6	ATP-binding_cassette_sub-family_C_(CFTR/MRP)_member_6	20.585	22.1761	0.053639	0.51446	0.99493
Pacsin2	protein_kinase_C_and_casein_kinase_substrate_in_neurons_2	20.5478	20.8756	0.01695	0.77871	0.99493
Cops5	COP9_(constitutive_photomorphogenic)_homolog_subunit_5_(Arabidopsis_thaliana)	20.5446	21.4821	0.050169	0.42736	0.99493
Cd99l2	CD99_antigen-like_2	20.5412	20.1568	-0.024685	0.66929	0.99493
Dnajb6	DnaJ_(Hsp40)_homolog_subfamily_B_member_6	20.5304	20.1358	-0.025568	0.67618	0.99493
Mrps16	mitochondrial_ribosomal_protein_S16	20.5064	21.8782	0.052512	0.51816	0.99493
Csnk1g2	casein_kinase_1_gamma_2	20.486	20.0711	-0.026447	0.68045	0.99493
Eid1	EP300_interacting_inhibitor_of_differentiation_1	20.4844	19.2442	-0.069555	0.31968	0.99493
Nbr1	neighbor_of_Brca1_gene_1	20.4644	20.0259	-0.029048	0.59142	0.99493
Nsmce4a	non-SMC_element_4_homolog_A_(S._cerevisiae)	20.459	22.7701	0.11302	0.11435	0.99493
Cyhr1	cysteine_and_histidine_rich_1	20.4576	20.2746	-0.011831	0.84288	0.99493
Nhp2l1	NHP2_non-histone_chromosome_protein_2-like_1_(S._cerevisiae)	20.4492	18.9806	-0.076067	0.31727	0.99493
Tmed4	transmembrane_emp24_protein_transport_domain_containing_4	20.4456	21.8895	0.076968	0.24061	0.99493
Col4a4	collagen_type_IV_alpha_4	20.4376	18.9234	-0.10369	0.030112	0.99493
H3f3a	H3_histone_family_3A	20.4329	21.9755	0.081972	0.2137	0.99493
Snap47	synaptosomal-associated_protein_47	20.4055	22.2374	0.092924	0.17622	0.99493
Tpm4	tropomyosin_4	20.3539	20.5991	0.011997	0.86446	0.99493
Srsf2	serine/arginine-rich_splicing_factor_2	20.331	21.7381	0.073983	0.27264	0.99493
Ubl5	ubiquitin-like_5	20.318	19.0989	-0.077203	0.20011	0.99493
Tmem208	transmembrane_protein_208	20.2902	17.7169	-0.12734	0.10657	0.99493
Id2	inhibitor_of_DNA_binding_2	20.2882	21.7558	0.071572	0.32949	0.99493
Spata24	spermatogenesis_associated_24	20.2524	20.6287	0.013129	0.87283	0.99493
Cct3	chaperonin_containing_Tcp1_subunit_3_(gamma)	20.2511	18.7695	-0.093644	0.12565	0.99493
Amz2	archaelysin_family_metallopeptidase_2	20.2264	20.9691	0.042003	0.48804	0.99493
Cab39	calcium_binding_protein_39	20.2103	23.2381	0.16899	0.0039405	0.99493
Myl4	myosin_light_polypeptide_4	20.1776	22.7212	0.13261	0.054385	0.99493
Nmt1	N-myristoyltransferase_1	20.1766	20.6923	0.030174	0.60304	0.99493
Psma1	proteasome_(prosome_macropain)_subunit_alpha_type_1	20.1738	20.7765	0.025515	0.74981	0.99493
Elof1	elongation_factor_1_homolog_(ELF1_S._cerevisiae)	20.1458	23.2631	0.13751	0.074994	0.99493
Tst	thiosulfate_sulfurtransferase_mitochondrial	20.1257	17.6864	-0.11663	0.1451	0.99493
Memo1	mediator_of_cell_motility_1	20.1065	20.4127	0.015194	0.83045	0.99493
Psip1	PC4_and_SFRS1_interacting_protein_1	20.1033	20.4152	0.015473	0.8092	0.99493
Siva1	SIVA1_apoptosis-inducing_factor	20.0733	19.2359	-0.037546	0.64391	0.99493
Fas	Fas_(TNF_receptor_superfamily_member_6)	20.0261	21.2173	0.057665	0.44318	0.99493
Sec62	SEC62_homolog_(S._cerevisiae)	19.9758	20.3299	0.017231	0.78264	0.99493
E230008N13Rik	RIKEN_cDNA_E230008N13_gene	19.9672	21.4207	0.080192	0.21814	0.99493
Smim14	small_integral_membrane_protein_14	19.9447	19.44	-0.034526	0.52104	0.99493
St6galnac6	ST6_(alpha-N-acetyl-neuraminyl-23-beta-galactosyl-13)-N-acetylgalactosaminide_alpha-26-sialyltransferase_6	19.9389	20.1327	0.0086462	0.89094	0.99493
Rbbp7	retinoblastoma_binding_protein_7	19.9266	20.6038	0.038353	0.55107	0.99493
Fgfr1	fibroblast_growth_factor_receptor_1	19.9149	20.742	0.048132	0.38735	0.99493
Rnf165	ring_finger_protein_165	19.8621	20.9976	0.06705	0.25747	0.99493
Tmod1	tropomodulin_1	19.852	19.7426	-0.0088575	0.9028	0.99547
Brf1	BRF1_homolog_subunit_of_RNA_polymerase_III_transcription_initiation_factor_IIIB_(S._cerevisiae)	19.8344	20.4684	0.036233	0.57438	0.99493
Fbl	fibrillarin	19.7561	18.6547	-0.052251	0.50995	0.99493
Sfpq	splicing_factor_proline/glutamine_rich_(polypyrimidine_tract_binding_protein_associated)	19.7498	20.4821	0.043229	0.43952	0.99493
Chmp1a	charged_multivesicular_body_protein_1A	19.7273	17.1162	-0.16297	0.016489	0.99493
Tmem178	transmembrane_protein_178	19.7237	22.0104	0.11324	0.12493	0.99493
Kdelr2	KDEL_(Lys-Asp-Glu-Leu)_endoplasmic_reticulum_protein_retention_receptor_2	19.7118	20.713	0.052255	0.45954	0.99493
Gm1821	predicted_gene_1821	19.6889	20.9756	0.0434	0.59808	0.99493
Hadha	hydroxyacyl-Coenzyme_A_dehydrogenase/3-ketoacyl-Coenzyme_A_thiolase/enoyl-Coenzyme_A_hydratase_(trifunctional_protein)_alpha_subunit	19.6825	19.679	-0.0021073	0.97011	0.99888
Cul1	cullin_1	19.6808	19.5779	-0.0079849	0.90373	0.99556
Slc25a23	solute_carrier_family_25_(mitochondrial_carrier;_phosphate_carrier)_member_23	19.6718	18.5511	-0.074178	0.21341	0.99493
Qk	quaking	19.6029	20.6363	0.063454	0.21787	0.99493
Dyrk2	dual-specificity_tyrosine-(Y)-phosphorylation_regulated_kinase_2	19.5775	18.7291	-0.046897	0.53254	0.99493
Septin2	septin_2	19.5172	20.7742	0.075684	0.19711	0.99493
Blvra	biliverdin_reductase_A	19.5007	19.4781	-0.0026905	0.97133	0.99888
Anp32e	acidic_(leucine-rich)_nuclear_phosphoprotein_32_family_member_E	19.4929	19.4154	-0.0076762	0.8988	0.99493
Kiz	kizuna_centrosomal_protein	19.4913	19.5494	0.00084721	0.98951	0.99927
Tial1	Tia1_cytotoxic_granule-associated_RNA_binding_protein-like_1	19.4862	18.7081	-0.054614	0.30283	0.99493
Evl	Ena-vasodilator_stimulated_phosphoprotein	19.433	19.7235	0.015635	0.82481	0.99493
Nfix	nuclear_factor_I/X	19.4211	19.2018	-0.014711	0.81631	0.99493
Prx	periaxin	19.4183	19.1501	-0.019289	0.75	0.99493
Dner	delta/notch-like_EGF-related_receptor	19.3914	19.8809	0.028633	0.64817	0.99493
Gatad2a	GATA_zinc_finger_domain_containing_2A	19.3875	19.9926	0.034365	0.59107	0.99493
Son	Son_DNA_binding_protein	19.3815	19.5907	0.011204	0.83361	0.99493
Zfyve21	zinc_finger_FYVE_domain_containing_21	19.379	19.1991	-0.011284	0.87661	0.99493
Snrnp48	small_nuclear_ribonucleoprotein_48_(U11/U12)	19.3776	19.4932	0.0054509	0.93709	0.99888
Ddit3	DNA-damage_inducible_transcript_3	19.3606	20.5335	0.046708	0.56696	0.99493
Dennd5a	DENN/MADD_domain_containing_5A	19.3337	18.7683	-0.038903	0.48372	0.99493
Ppm1b	protein_phosphatase_1B_magnesium_dependent_beta_isoform	19.3272	21.0717	0.096881	0.15456	0.99493
Palm2	paralemmin_2	19.3135	20.9586	0.098559	0.099373	0.99493
Clasrp	CLK4-associating_serine/arginine_rich_protein	19.2956	19.135	-0.013323	0.8597	0.99493
Dnajc7	DnaJ_(Hsp40)_homolog_subfamily_C_member_7	19.2787	18.8596	-0.027085	0.68598	0.99493
Abtb2	ankyrin_repeat_and_BTB_(POZ)_domain_containing_2	19.2723	19.6295	0.020604	0.73146	0.99493
Dpy30	dpy-30_homolog_(C._elegans)	19.2684	21.4722	0.099535	0.20594	0.99493
Mrps18c	mitochondrial_ribosomal_protein_S18C	19.2517	19.1968	-0.0033036	0.96696	0.99888
Nsmce1	non-SMC_element_1_homolog_(S._cerevisiae)	19.2494	21.8439	0.10607	0.19292	0.99493
Anxa2	annexin_A2	19.2445	19.0715	-0.010747	0.88356	0.99493
Crcp	calcitonin_gene-related_peptide-receptor_component_protein	19.2409	20.2116	0.047269	0.53048	0.99493
Il18	interleukin_18	19.2125	22.919	0.11974	0.1453	0.99493
Sfr1	SWI5_dependent_recombination_repair_1	19.2092	19.2211	-0.00026854	0.9971	0.99971
Gyg	glycogenin	19.184	20.3968	0.067617	0.32122	0.99493
Mettl23	methyltransferase_like_23	19.172	19.6141	0.022759	0.75068	0.99493
Mapk8ip1	mitogen-activated_protein_kinase_8_interacting_protein_1	19.1524	19.0922	-0.0056829	0.93062	0.99888
Fuca1	fucosidase_alpha-L-_1_tissue	19.1471	17.9856	-0.075071	0.24635	0.99493
Azin1	antizyme_inhibitor_1	19.1375	18.6535	-0.034986	0.50683	0.99493
Mob2	MOB_kinase_activator_2	19.1301	18.8301	-0.017481	0.8108	0.99493
Imp3	IMP3_U3_small_nucleolar_ribonucleoprotein_homolog_(yeast)	19.1206	18.7035	-0.019464	0.81127	0.99493
Znhit1	zinc_finger_HIT_domain_containing_1	19.1049	19.3208	0.008401	0.9124	0.99606
Rps19bp1	ribosomal_protein_S19_binding_protein_1	19.1039	20.1518	0.043101	0.59254	0.99493
Psat1	phosphoserine_aminotransferase_1	19.1005	17.2972	-0.11053	0.1183	0.99493
Dcaf8	DDB1_and_CUL4_associated_factor_8	19.081	19.2223	0.0069884	0.90834	0.99559
Sap18	Sin3-associated_polypeptide_18	19.0776	19.0157	-0.006979	0.9073	0.99556
Cdpf1	cysteine_rich_DPF_motif_domain_containing_1	19.0661	16.8451	-0.11774	0.133	0.99493
Kpna4	karyopherin_(importin)_alpha_4	19.0499	20.1695	0.071402	0.17986	0.99493
Pfn2	profilin_2	19.0332	19.1316	0.0052799	0.94488	0.99888
Prrc2a	proline-rich_coiled-coil_2A	19.0176	19.8052	0.048641	0.38795	0.99493
Higd1a	HIG1_domain_family_member_1A	19.0159	19.7875	0.041575	0.56224	0.99493
Rraga	Ras-related_GTP_binding_A	19.013	19.6797	0.035535	0.61728	0.99493
Gna11	guanine_nucleotide_binding_protein_alpha_11	19.0125	18.7957	-0.013828	0.82894	0.99493
Get4	golgi_to_ER_traffic_protein_4_homolog_(S._cerevisiae)	19.0004	18.8392	-0.010518	0.88168	0.99493
Slc6a6	solute_carrier_family_6_(neurotransmitter_transporter_taurine)_member_6	18.9913	19.1862	0.0099989	0.85195	0.99493
Slc20a2	solute_carrier_family_20_member_2	18.9628	19.9205	0.056394	0.37878	0.99493
Tm2d2	TM2_domain_containing_2	18.959	20.8756	0.10043	0.16669	0.99493
Cndp2	CNDP_dipeptidase_2_(metallopeptidase_M20_family)	18.926	18.5216	-0.025817	0.7027	0.99493
Commd6	COMM_domain_containing_6	18.8342	20.2011	0.069105	0.3575	0.99493
Map2k3	mitogen-activated_protein_kinase_kinase_3	18.8287	20.1266	0.075062	0.26155	0.99493
Spry2	sprouty_homolog_2_(Drosophila)	18.8213	20.3156	0.080016	0.2646	0.99493
B230118H07Rik	RIKEN_cDNA_B230118H07_gene	18.7849	18.7826	-0.0018799	0.97919	0.99893
Tubb2b	tubulin_beta_2B_class_IIB	18.7747	20.7916	0.10697	0.13907	0.99493
Yy1	YY1_transcription_factor	18.7739	20.5403	0.095755	0.18	0.99493
Plec	plectin	18.7693	18.3449	-0.033859	0.49258	0.99493
Tspan4	tetraspanin_4	18.7601	19.7521	0.052921	0.47548	0.99493
Bin1	bridging_integrator_1	18.7228	17.0347	-0.11404	0.070571	0.99493
Fads2	fatty_acid_desaturase_2	18.6881	17.5303	-0.066887	0.37382	0.99493
Phlda3	pleckstrin_homology-like_domain_family_A_member_3	18.6341	18.4964	-0.0076859	0.92548	0.99888
Atraid	all-trans_retinoic_acid_induced_differentiation_factor	18.6255	20.9934	0.117	0.12216	0.99493
Nars	asparaginyl-tRNA_synthetase	18.6161	18.4786	-0.009277	0.8863	0.99493
Osbp	oxysterol_binding_protein	18.6104	18.5955	-0.0029542	0.96185	0.99888
Ptges3	prostaglandin_E_synthase_3_(cytosolic)	18.6098	18.6269	-0.00067084	0.99281	0.99943
Cfl2	cofilin_2_muscle	18.596	18.7089	0.0058513	0.92711	0.99888
Fam134a	family_with_sequence_similarity_134_member_A	18.589	17.7036	-0.060423	0.32417	0.99493
Slc48a1	solute_carrier_family_48_(heme_transporter)_member_1	18.5783	17.7617	-0.052412	0.44045	0.99493
Rmnd5a	required_for_meiotic_nuclear_division_5_homolog_A_(S._cerevisiae)	18.5741	19.0389	0.029165	0.57804	0.99493
Ppm1g	protein_phosphatase_1G_(formerly_2C)_magnesium-dependent_gamma_isoform	18.5394	19.2092	0.038204	0.56984	0.99493
Cspg5	chondroitin_sulfate_proteoglycan_5	18.5314	20.0575	0.095869	0.096599	0.99493
Pop5	processing_of_precursor_5_ribonuclease_P/MRP_family_(S._cerevisiae)	18.5044	18.9166	0.02138	0.76403	0.99493
Minos1	mitochondrial_inner_membrane_organizing_system_1	18.4814	18.659	0.0089432	0.89545	0.99493
Calcoco1	calcium_binding_and_coiled_coil_domain_1	18.4711	18.4896	-0.0018565	0.97484	0.99888
Qars	glutaminyl-tRNA_synthetase	18.4501	18.9774	0.032532	0.5891	0.99493
Septin7	septin_7	18.4462	18.6386	0.0082616	0.89991	0.99496
Wac	WW_domain_containing_adaptor_with_coiled-coil	18.4306	17.6884	-0.05361	0.35705	0.99493
Reep1	receptor_accessory_protein_1	18.4208	19.3173	0.054883	0.38343	0.99493
Thap7	THAP_domain_containing_7	18.3941	18.9335	0.028365	0.71259	0.99493
Rab35	RAB35_member_RAS_oncogene_family	18.3902	18.3378	-0.0040086	0.95605	0.99888
Cdk9	cyclin-dependent_kinase_9_(CDC2-related_kinase)	18.3561	18.8759	0.031867	0.58985	0.99493
Kctd2	potassium_channel_tetramerisation_domain_containing_2	18.35	18.6099	0.013695	0.82854	0.99493
Dtymk	deoxythymidylate_kinase	18.3317	21.6174	0.15964	0.037034	0.99493
Rnf11	ring_finger_protein_11	18.3042	18.499	0.010346	0.86005	0.99493
Kctd17	potassium_channel_tetramerisation_domain_containing_17	18.2928	18.6551	0.017435	0.82382	0.99493
Gpr137b-ps	G_protein-coupled_receptor_137B_pseudogene	18.2809	18.0302	-0.01902	0.77598	0.99493
Arpc1a	actin_related_protein_2/3_complex_subunit_1A	18.279	18.9587	0.035496	0.63602	0.99493
Arl2	ADP-ribosylation_factor-like_2	18.2701	18.0265	-0.016629	0.80871	0.99493
Nek9	NIMA_(never_in_mitosis_gene_a)-related_expressed_kinase_9	18.2647	18.6186	0.022254	0.68063	0.99493
Mrps18a	mitochondrial_ribosomal_protein_S18A	18.2501	19.6881	0.08267	0.22458	0.99493
Trim24	tripartite_motif-containing_24	18.2493	19.0285	0.048636	0.41976	0.99493
Cyb5a	cytochrome_b5_type_A_(microsomal)	18.2422	16.2044	-0.10959	0.1679	0.99493
Luc7l2	LUC7-like_2_(S._cerevisiae)	18.2397	19.0712	0.052004	0.40584	0.99493
Bcar1	breast_cancer_anti-estrogen_resistance_1	18.224	17.9899	-0.018237	0.77672	0.99493
Rtfdc1	replication_termination_factor_2_domain_containing_1	18.2148	18.8613	0.038286	0.55948	0.99493
Hibadh	3-hydroxyisobutyrate_dehydrogenase	18.1896	18.823	0.036692	0.58935	0.99493
Gm12191	predicted_gene_12191	18.1848	19.9744	0.059208	0.46999	0.99493
Tmem147	transmembrane_protein_147	18.1735	20.7305	0.11984	0.12962	0.99493
Flrt2	fibronectin_leucine_rich_transmembrane_protein_2	18.1731	19.0277	0.05564	0.29062	0.99493
Rnaseh2c	ribonuclease_H2_subunit_C	18.1462	16.8531	-0.066368	0.40712	0.99493
Syt11	synaptotagmin_XI	18.1254	18.4368	0.01724	0.77783	0.99493
Ssx2ip	synovial_sarcoma_X_breakpoint_2_interacting_protein	18.112	17.5449	-0.040724	0.51434	0.99493
Dnm1l	dynamin_1-like	18.106	18.5658	0.029148	0.60126	0.99493
Jund	jun_D_proto-oncogene	18.0908	18.3852	0.016202	0.81136	0.99493
Hars	histidyl-tRNA_synthetase	18.0891	20.5174	0.13834	0.048101	0.99493
Zmynd11	zinc_finger_MYND_domain_containing_11	18.0786	18.0098	-0.005955	0.92624	0.99888
Plxnb2	plexin_B2	18.0628	16.5348	-0.11156	0.051717	0.99493
Serpind1	serine_(or_cysteine)_peptidase_inhibitor_clade_D_member_1	18.0463	19.1505	0.064938	0.34439	0.99493
Tm9sf3	transmembrane_9_superfamily_member_3	18.0311	17.9404	-0.0087478	0.8707	0.99493
Dag1	dystroglycan_1	18.0222	17.4073	-0.043996	0.48037	0.99493
Bzw1	basic_leucine_zipper_and_W2_domains_1	18.0202	18.8543	0.054132	0.35771	0.99493
Ldlrad3	low_density_lipoprotein_receptor_class_A_domain_containing_3	18.0021	18.7407	0.046481	0.43347	0.99493
Kxd1	KxDL_motif_containing_1	17.989	15.6446	-0.12534	0.11629	0.99493
Map7	microtubule-associated_protein_7	17.9703	17.356	-0.040411	0.56922	0.99493
Rmst	rhabdomyosarcoma_2_associated_transcript_(non-coding_RNA)	17.9702	18.939	0.054697	0.4324	0.99493
Lemd2	LEM_domain_containing_2	17.9545	16.7116	-0.083991	0.20667	0.99493
Mast2	microtubule_associated_serine/threonine_kinase_2	17.9465	17.6792	-0.018758	0.7558	0.99493
Bcl2l2	BCL2-like_2	17.9282	18.515	0.036985	0.55977	0.99493
Gng11	guanine_nucleotide_binding_protein_(G_protein)_gamma_11	17.9158	17.934	0.00048061	0.99527	0.99956
Srsf3	serine/arginine-rich_splicing_factor_3	17.9067	18.2962	0.022656	0.72789	0.99493
Slc25a1	solute_carrier_family_25_(mitochondrial_carrier_citrate_transporter)_member_1	17.8961	16.8381	-0.065631	0.37036	0.99493
Cdv3	carnitine_deficiency-associated_gene_expressed_in_ventricle_3	17.89	16.5014	-0.097076	0.12611	0.99493
Wdr26	WD_repeat_domain_26	17.8802	17.9337	0.0021112	0.96559	0.99888
Anxa6	annexin_A6	17.8663	17.0905	-0.052515	0.44158	0.99493
Crk	v-crk_sarcoma_virus_CT10_oncogene_homolog_(avian)	17.8643	18.2947	0.028216	0.59909	0.99493
Fbxo25	F-box_protein_25	17.8125	20.0891	0.12429	0.089704	0.99493
Snx6	sorting_nexin_6	17.7876	18.6912	0.052241	0.45865	0.99493
Cd2bp2	CD2_antigen_(cytoplasmic_tail)_binding_protein_2	17.7688	18.5654	0.051511	0.38933	0.99493
Me2	malic_enzyme_2_NAD(+)-dependent_mitochondrial	17.7596	18.6239	0.051925	0.43586	0.99493
Mrpl43	mitochondrial_ribosomal_protein_L43	17.7494	18.1395	0.019395	0.79826	0.99493
Dnaja1	DnaJ_(Hsp40)_homolog_subfamily_A_member_1	17.7462	17.658	-0.0061556	0.92146	0.99842
Zfp664	zinc_finger_protein_664	17.7438	18.3027	0.036626	0.52224	0.99493
Hmox2	heme_oxygenase_(decycling)_2	17.7348	18.9217	0.071135	0.29334	0.99493
Spag7	sperm_associated_antigen_7	17.7173	18.9745	0.065045	0.39684	0.99493
Sart1	squamous_cell_carcinoma_antigen_recognized_by_T_cells_1	17.6433	17.5292	-0.011155	0.83058	0.99493
Rbm5	RNA_binding_motif_protein_5	17.6306	19.2373	0.10486	0.070432	0.99493
Sdhd	succinate_dehydrogenase_complex_subunit_D_integral_membrane_protein	17.6305	17.1085	-0.030111	0.70127	0.99493
Gstp2	glutathione_S-transferase_pi_2	17.6292	19.8693	0.095781	0.24098	0.99493
Eif2s3x	eukaryotic_translation_initiation_factor_2_subunit_3_structural_gene_X-linked	17.6043	17.6678	0.0003616	0.9965	0.99956
Cbx3	chromobox_3	17.5567	18.0495	0.027366	0.69788	0.99493
Aprt	adenine_phosphoribosyl_transferase	17.5503	16.9739	-0.026772	0.74363	0.99493
Micu1	mitochondrial_calcium_uptake_1	17.547	18.2984	0.051438	0.33549	0.99493
Sh3gl1	SH3-domain_GRB2-like_1	17.5282	16.7659	-0.041352	0.60302	0.99493
Vamp8	vesicle-associated_membrane_protein_8	17.5277	17.1871	-0.023391	0.73581	0.99493
Taf15	TAF15_RNA_polymerase_II_TATA_box_binding_protein_(TBP)-associated_factor	17.5166	18.2027	0.039151	0.59039	0.99493
Macrod1	MACRO_domain_containing_1	17.4755	19.9534	0.11975	0.13005	0.99493
Paqr7	progestin_and_adipoQ_receptor_family_member_VII	17.4754	16.2194	-0.05333	0.51701	0.99493
Mrps23	mitochondrial_ribosomal_protein_S23	17.4695	16.9381	-0.033226	0.66313	0.99493
Rps27a-ps2	ribosomal_protein_S27A_pseudogene_2	17.4694	23.2004	0.16197	0.04485	0.99493
1700020N01Rik	RIKEN_cDNA_1700020N01_gene	17.449	17.3291	-0.0080907	0.91669	0.99675
Mta1	metastasis_associated_1	17.4485	16.9127	-0.037311	0.56726	0.99493
Srp68	signal_recognition_particle_68	17.4267	16.2002	-0.086911	0.1831	0.99493
Cd151	CD151_antigen	17.3942	18.7748	0.08113	0.25907	0.99493
Tpm3	tropomyosin_3_gamma	17.3772	18.1043	0.042418	0.53609	0.99493
Mab21l1	mab-21-like_1_(C._elegans)	17.3764	17.184	-0.014427	0.83926	0.99493
Agfg1	ArfGAP_with_FG_repeats_1	17.3285	17.48	0.0094264	0.84325	0.99493
Smpd1	sphingomyelin_phosphodiesterase_1_acid_lysosomal	17.3253	18.9552	0.1053	0.091786	0.99493
Snrnp35	small_nuclear_ribonucleoprotein_35_(U11/U12)	17.3182	17.4194	0.005029	0.94897	0.99888
Plekhj1	pleckstrin_homology_domain_containing_family_J_member_1	17.3154	18.7694	0.075423	0.32922	0.99493
Fam134c	family_with_sequence_similarity_134_member_C	17.3143	16.9001	-0.029623	0.64061	0.99493
Mthfd2	methylenetetrahydrofolate_dehydrogenase_(NAD+_dependent)_methenyltetrahydrofolate_cyclohydrolase	17.2772	17.8721	0.031362	0.67832	0.99493
Manbal	mannosidase_beta_A_lysosomal-like	17.2727	16.8756	-0.022746	0.77382	0.99493
Ppp6r1	protein_phosphatase_6_regulatory_subunit_1	17.2722	17.5985	0.020685	0.73844	0.99493
Ssbp3	single-stranded_DNA_binding_protein_3	17.2693	17.3482	0.0026914	0.96892	0.99888
Scand1	SCAN_domain-containing_1	17.2554	18.7551	0.057683	0.48352	0.99493
Unc13b	unc-13_homolog_B_(C._elegans)	17.2521	17.9644	0.049299	0.34965	0.99493
Ctdnep1	CTD_nuclear_envelope_phosphatase_1	17.2412	17.4925	0.012584	0.86309	0.99493
Wdr74	WD_repeat_domain_74	17.2392	15.8922	-0.084017	0.26958	0.99493
Thrap3	thyroid_hormone_receptor_associated_protein_3	17.2326	17.8479	0.041459	0.44867	0.99493
Gosr2	golgi_SNAP_receptor_complex_member_2	17.2241	17.757	0.034588	0.60581	0.99493
Emc2	ER_membrane_protein_complex_subunit_2	17.1862	17.434	0.012334	0.87469	0.99493
Pnpla8	patatin-like_phospholipase_domain_containing_8	17.1796	16.8492	-0.024944	0.69776	0.99493
2700089E24Rik	RIKEN_cDNA_2700089E24_gene	17.1694	17.2029	0.00086057	0.98919	0.99927
Cul4a	cullin_4A	17.1638	16.673	-0.03579	0.55958	0.99493
Sesn1	sestrin_1	17.1634	17.6447	0.03046	0.62889	0.99493
Bcar3	breast_cancer_anti-estrogen_resistance_3	17.1633	17.602	0.028512	0.65299	0.99493
Gm14322	predicted_gene_14322	17.1501	19.4081	0.10965	0.16992	0.99493
AI462493	ubiquinol-cytochrome_c_reductase_complex_assembly_factor_3	17.1336	19.0654	0.093417	0.24196	0.99493
Bckdha	branched_chain_ketoacid_dehydrogenase_E1_alpha_polypeptide	17.1285	16.706	-0.028248	0.7061	0.99493
Tnpo2	transportin_2_(importin_3_karyopherin_beta_2b)	17.1277	16.6684	-0.036373	0.50333	0.99493
Tuba4a	tubulin_alpha_4A	17.1273	16.8237	-0.019108	0.79086	0.99493
Psma3	proteasome_(prosome_macropain)_subunit_alpha_type_3	17.1167	17.08	-0.0037307	0.95574	0.99888
Paip2b	poly(A)_binding_protein_interacting_protein_2B	17.1061	18.2407	0.076193	0.20819	0.99493
Polr2g	polymerase_(RNA)_II_(DNA_directed)_polypeptide_G	17.0944	15.6572	-0.056791	0.48793	0.99493
Ube2k	ubiquitin-conjugating_enzyme_E2K	17.0812	17.7743	0.04824	0.38466	0.99493
Psma5	proteasome_(prosome_macropain)_subunit_alpha_type_5	17.0761	16.8965	-0.010634	0.89322	0.99493
Ptpn11	protein_tyrosine_phosphatase_non-receptor_type_11	17.0739	16.9995	-0.006647	0.89966	0.99496
Gm561	predicted_gene_561	17.0674	19.785	0.098167	0.23192	0.99493
Etv5	ets_variant_5	17.0606	18.5823	0.10383	0.075955	0.99493
Cxx1c	CAAX_box_1C	17.0605	13.3318	-0.11538	0.13246	0.99493
Abcf1	ATP-binding_cassette_sub-family_F_(GCN20)_member_1	17.0591	16.6781	-0.027306	0.66451	0.99493
Pqbp1	polyglutamine_binding_protein_1	17.0525	16.5125	-0.034067	0.65021	0.99493
Med9	mediator_complex_subunit_9	17.0357	17.0409	0.00064022	0.99309	0.99943
Fibp	fibroblast_growth_factor_(acidic)_intracellular_binding_protein	17.0336	17.7306	0.037635	0.61861	0.99493
Eif6	eukaryotic_translation_initiation_factor_6	17.0329	16.6031	-0.029004	0.68575	0.99493
Pdhb	pyruvate_dehydrogenase_(lipoamide)_beta	17.0123	17.3763	0.017423	0.82248	0.99493
Tbc1d22a	TBC1_domain_family_member_22a	17.0042	16.2033	-0.055747	0.42048	0.99493
Scoc	short_coiled-coil_protein	16.9816	17.7835	0.047667	0.50978	0.99493
Ccdc12	coiled-coil_domain_containing_12	16.976	16.1921	-0.040087	0.62293	0.99493
Gm7536	predicted_gene_7536	16.9656	19.2295	0.081013	0.32311	0.99493
Ccny	cyclin_Y	16.9653	16.3816	-0.044034	0.45175	0.99493
Ywhab	tyrosine_3-monooxygenase/tryptophan_5-monooxygenase_activation_protein_beta_polypeptide	16.9621	18.2203	0.082506	0.19439	0.99493
Gm14303	predicted_gene_14303	16.9606	19.9351	0.057152	0.41976	0.99493
Kcnj14	potassium_inwardly-rectifying_channel_subfamily_J_member_14	16.9575	18.185	0.07855	0.25136	0.99493
Ddx39b	DEAD_(Asp-Glu-Ala-Asp)_box_polypeptide_39B	16.9307	17.3267	0.024274	0.72097	0.99493
Ckap5	cytoskeleton_associated_protein_5	16.9258	17.1724	0.015862	0.78521	0.99493
Cdc37l1	cell_division_cycle_37-like_1	16.9023	16.0115	-0.06108	0.38764	0.99493
Rsph10b	radial_spoke_head_10_homolog_B_(Chlamydomonas)	16.8958	16.52	-0.02328	0.75083	0.99493
Copa	coatomer_protein_complex_subunit_alpha	16.8924	17.2105	0.018643	0.7586	0.99493
Uso1	USO1_vesicle_docking_factor	16.8868	16.752	-0.011185	0.85757	0.99493
Mrpl36	mitochondrial_ribosomal_protein_L36	16.8742	16.9816	0.0034835	0.96571	0.99888
Maged2	melanoma_antigen_family_D_2	16.8573	16.0365	-0.054953	0.43392	0.99493
Ctbp1	C-terminal_binding_protein_1	16.8508	16.3777	-0.031302	0.65878	0.99493
Ggnbp2	gametogenetin_binding_protein_2	16.8481	16.6653	-0.014973	0.8118	0.99493
Spr	sepiapterin_reductase	16.84	16.5609	-0.018869	0.81187	0.99493
Cog2	component_of_oligomeric_golgi_complex_2	16.8305	18.235	0.088108	0.19289	0.99493
Klhl25	kelch-like_25	16.8179	17.7911	0.067535	0.24681	0.99493
Rnf181	ring_finger_protein_181	16.8173	17.7331	0.052885	0.47603	0.99493
Vimp	VCP-interacting_membrane_protein	16.8123	19.5862	0.14587	0.060191	0.99493
Fgfr1op2	FGFR1_oncogene_partner_2	16.7957	16.3921	-0.027186	0.69639	0.99493
Npepl1	aminopeptidase-like_1	16.7892	17.3661	0.035971	0.59639	0.99493
Abcb4	ATP-binding_cassette_sub-family_B_(MDR/TAP)_member_4	16.7542	17.5241	0.051237	0.41139	0.99493
Sarnp	SAP_domain_containing_ribonucleoprotein	16.7442	16.1538	-0.033884	0.66959	0.99493
Isca2	iron-sulfur_cluster_assembly_2_homolog_(S._cerevisiae)	16.7432	15.7896	-0.048589	0.55363	0.99493
Fam103a1	family_with_sequence_similarity_103_member_A1	16.7408	17.3916	0.034978	0.65149	0.99493
Tmem14c	transmembrane_protein_14C	16.7299	17.2838	0.023966	0.77087	0.99493
Arhgef17	Rho_guanine_nucleotide_exchange_factor_(GEF)_17	16.7192	16.0866	-0.051264	0.30272	0.99493
Dnajc8	DnaJ_(Hsp40)_homolog_subfamily_C_member_8	16.7029	15.3549	-0.089742	0.22973	0.99493
Rnf130	ring_finger_protein_130	16.6784	15.6769	-0.066247	0.3756	0.99493
Gsta4	glutathione_S-transferase_alpha_4	16.6337	14.5816	-0.11948	0.13545	0.99493
AI480526	expressed_sequence_AI480526	16.6261	17.329	0.036986	0.6305	0.99493
Ndufs4	NADH_dehydrogenase_(ubiquinone)_Fe-S_protein_4	16.6066	16.8429	0.012267	0.86891	0.99493
Pbx3	pre_B_cell_leukemia_homeobox_3	16.6006	15.5956	-0.070918	0.29985	0.99493
Cox20	COX20_Cox2_chaperone	16.5977	13.2161	-0.17535	0.032853	0.99493
Fasn	fatty_acid_synthase	16.5557	14.4086	-0.17935	0.0005298	0.5825
Ogdh	oxoglutarate_(alpha-ketoglutarate)_dehydrogenase_(lipoamide)	16.548	16.6796	0.008231	0.89362	0.99493
Npepps	aminopeptidase_puromycin_sensitive	16.5413	17.4433	0.059973	0.34536	0.99493
Pak4	p21_protein_(Cdc42/Rac)-activated_kinase_4	16.5008	15.9583	-0.043574	0.44524	0.99493
Nudt21	nudix_(nucleoside_diphosphate_linked_moiety_X)-type_motif_21	16.4855	17.5592	0.072343	0.25343	0.99493
Gm10443	predicted_pseudogene_10443	16.4836	17.7801	0.028611	0.69556	0.99493
Ints3	integrator_complex_subunit_3	16.4715	16.9047	0.029497	0.60545	0.99493
Dlg1	discs_large_homolog_1_(Drosophila)	16.4663	17.599	0.072455	0.26682	0.99493
Clk1	CDC-like_kinase_1	16.457	18.5794	0.14911	0.0084149	0.99493
Cdk2ap1	CDK2_(cyclin-dependent_kinase_2)-associated_protein_1	16.4308	17.3935	0.047269	0.56013	0.99493
Slc50a1	solute_carrier_family_50_(sugar_transporter)_member_1	16.4269	17.1098	0.039325	0.60836	0.99493
Cpq	carboxypeptidase_Q	16.4263	17.0681	0.033491	0.66867	0.99493
Txnl1	thioredoxin-like_1	16.3949	16.2052	-0.014645	0.8269	0.99493
Pnisr	PNN_interacting_serine/arginine-rich	16.3681	15.8066	-0.045178	0.47541	0.99493
Tspan14	tetraspanin_14	16.3601	17.1127	0.046065	0.51513	0.99493
Eif4a3	eukaryotic_translation_initiation_factor_4A3	16.3526	18.4872	0.12831	0.075666	0.99493
Fbxw2	F-box_and_WD-40_domain_protein_2	16.3463	16.1337	-0.015952	0.82613	0.99493
Erh	enhancer_of_rudimentary_homolog_(Drosophila)	16.3412	16.5012	0.0084369	0.90984	0.99567
Psmd10	proteasome_(prosome_macropain)_26S_subunit_non-ATPase_10	16.2895	15.2805	-0.057483	0.47512	0.99493
Fads3	fatty_acid_desaturase_3	16.2892	15.6414	-0.050971	0.42915	0.99493
Ppp4c	protein_phosphatase_4_catalytic_subunit	16.2669	15.152	-0.066453	0.40209	0.99493
Arl4a	ADP-ribosylation_factor-like_4A	16.2659	17.3617	0.071851	0.29508	0.99493
Rab21	RAB21_member_RAS_oncogene_family	16.265	18.769	0.1548	0.027234	0.99493
Tox3	TOX_high_mobility_group_box_family_member_3	16.2618	16.1746	-0.0084647	0.89112	0.99493
Srm	spermidine_synthase	16.2344	13.136	-0.1876	0.019618	0.99493
Isy1	ISY1_splicing_factor_homolog_(S._cerevisiae)	16.2251	16.4962	0.011906	0.88383	0.99493
D10Jhu81e	DNA_segment_Chr_10_Johns_Hopkins_University_81_expressed	16.2246	14.4603	-0.095036	0.24325	0.99493
Hnrnpul2	heterogeneous_nuclear_ribonucleoprotein_U-like_2	16.2159	16.98	0.05313	0.36593	0.99493
Ogfr	opioid_growth_factor_receptor	16.212	16.6517	0.028152	0.66953	0.99493
Tmem11	transmembrane_protein_11	16.2027	17.6254	0.085282	0.25157	0.99493
Srrm1	serine/arginine_repetitive_matrix_1	16.1989	17.2978	0.07761	0.18107	0.99493
G6pc3	glucose_6_phosphatase_catalytic_3	16.1917	15.8505	-0.022215	0.77042	0.99493
Hnrnpul1	heterogeneous_nuclear_ribonucleoprotein_U-like_1	16.1872	16.5502	0.024693	0.69352	0.99493
Tax1bp1	Tax1_(human_T_cell_leukemia_virus_type_I)_binding_protein_1	16.1813	16.712	0.035001	0.6075	0.99493
P4ha2	procollagen-proline_2-oxoglutarate_4-dioxygenase_(proline_4-hydroxylase)_alpha_II_polypeptide	16.1809	16.9405	0.044811	0.54315	0.99493
Dnm2	dynamin_2	16.1678	16.2599	0.0043154	0.94675	0.99888
1700037H04Rik	RIKEN_cDNA_1700037H04_gene	16.1677	13.4974	-0.18527	0.014278	0.99493
Zfand5	zinc_finger_AN1-type_domain_5	16.154	16.0477	-0.0096194	0.87774	0.99493
Shmt2	serine_hydroxymethyltransferase_2_(mitochondrial)	16.1535	15.3026	-0.064378	0.33818	0.99493
Polb	polymerase_(DNA_directed)_beta	16.1433	15.1713	-0.056045	0.48678	0.99493
Atp6v1d	ATPase_H+_transporting_lysosomal_V1_subunit_D	16.1357	16.9096	0.042897	0.58262	0.99493
Os9	amplified_in_osteosarcoma	16.1289	14.8694	-0.10155	0.089425	0.99493
Tmem134	transmembrane_protein_134	16.1286	16.293	0.010092	0.86417	0.99493
Nrg4	neuregulin_4	16.1259	17.9083	0.10404	0.16963	0.99493
Yipf3	Yip1_domain_family_member_3	16.1223	14.5976	-0.10838	0.12732	0.99493
Itpa	inosine_triphosphatase_(nucleoside_triphosphate_pyrophosphatase)	16.1052	14.3336	-0.11226	0.1524	0.99493
Cript	cysteine-rich_PDZ-binding_protein	16.0968	15.4611	-0.041434	0.58971	0.99493
Ilf2	interleukin_enhancer_binding_factor_2	16.0925	17.8917	0.11146	0.1224	0.99493
2210016L21Rik	RIKEN_cDNA_2210016L21_gene	16.0718	16.8236	0.050294	0.47202	0.99493
Csad	cysteine_sulfinic_acid_decarboxylase	16.0361	14.6978	-0.090813	0.23109	0.99493
Brd7	bromodomain_containing_7	16.0318	16.2507	0.014304	0.80557	0.99493
Srsf9	serine/arginine-rich_splicing_factor_9	16.0298	17.6193	0.090337	0.24306	0.99493
Snrpa1	small_nuclear_ribonucleoprotein_polypeptide_A'	16.0119	16.0279	-0.0012709	0.9857	0.99927
Zfp706	zinc_finger_protein_706	15.9957	16.5012	0.036461	0.54282	0.99493
Pias2	protein_inhibitor_of_activated_STAT_2	15.9913	17.2933	0.094379	0.10756	0.99493
Dpf2	D4_zinc_and_double_PHD_fingers_family_2	15.9826	15.2368	-0.05837	0.36974	0.99493
Lhfpl2	lipoma_HMGIC_fusion_partner-like_2	15.9764	15.3304	-0.052178	0.40658	0.99493
Ccndbp1	cyclin_D-type_binding-protein_1	15.9723	14.9915	-0.069834	0.33705	0.99493
Bloc1s2	biogenesis_of_lysosomal_organelles_complex-1_subunit_2	15.9612	15.452	-0.025001	0.7613	0.99493
4833439L19Rik	RIKEN_cDNA_4833439L19_gene	15.9445	16.4065	0.030414	0.65743	0.99493
Cdk4	cyclin-dependent_kinase_4	15.9318	15.1141	-0.059891	0.39181	0.99493
Pbld1	phenazine_biosynthesis-like_protein_domain_containing_1	15.9197	15.9657	0.0010014	0.98886	0.99927
Rab12	RAB12_member_RAS_oncogene_family	15.9034	15.7349	-0.014046	0.83732	0.99493
Rab18	RAB18_member_RAS_oncogene_family	15.8942	17.2208	0.084411	0.23428	0.99493
Ssna1	Sjogren's_syndrome_nuclear_autoantigen_1	15.8689	15.3542	-0.029408	0.71796	0.99493
Ywhaz	tyrosine_3-monooxygenase/tryptophan_5-monooxygenase_activation_protein_zeta_polypeptide	15.8659	16.7415	0.058999	0.38264	0.99493
Mark3	MAP/microtubule_affinity-regulating_kinase_3	15.8642	16.394	0.035784	0.58623	0.99493
Nacc2	nucleus_accumbens_associated_2_BEN_and_BTB_(POZ)_domain_containing	15.8632	16.0039	0.009023	0.87051	0.99493
Triobp	TRIO_and_F-actin_binding_protein	15.8422	16.2747	0.032954	0.52667	0.99493
Cdk2ap2	CDK2-associated_protein_2	15.8279	19.3318	0.149	0.070061	0.99493
Rpl17-ps10	ribosomal_protein_L17_pseudogene_10	15.8262	17.1563	0.045673	0.5725	0.99493
Setd7	SET_domain_containing_(lysine_methyltransferase)_7	15.8056	15.6552	-0.014473	0.77406	0.99493
Cs	citrate_synthase	15.805	15.9346	0.0078563	0.90622	0.99556
Gm14325	predicted_gene_14325	15.8042	15.1685	-0.041733	0.58465	0.99493
Got2	glutamatic-oxaloacetic_transaminase_2_mitochondrial	15.7983	14.7937	-0.073909	0.28899	0.99493
Smarcd2	SWI/SNF_related_matrix_associated_actin_dependent_regulator_of_chromatin_subfamily_d_member_2	15.7955	16.7218	0.061857	0.37511	0.99493
Dmpk	dystrophia_myotonica-protein_kinase	15.7944	13.8315	-0.14576	0.037917	0.99493
Bsdc1	BSD_domain_containing_1	15.7892	15.2393	-0.042723	0.52418	0.99493
Tpm1	tropomyosin_1_alpha	15.7776	15.7135	-0.0080694	0.91079	0.99584
Nrbp1	nuclear_receptor_binding_protein_1	15.7757	15.9307	0.007726	0.9139	0.99655
Dtna	dystrobrevin_alpha	15.7528	16.6188	0.067021	0.18271	0.99493
Phf5a	PHD_finger_protein_5A	15.7414	15.8458	0.0053192	0.94805	0.99888
Npc2	Niemann-Pick_type_C2	15.7357	15.6202	-0.012254	0.854	0.99493
Eml2	echinoderm_microtubule_associated_protein_like_2	15.6948	15.7281	-7.31e-05	0.99913	0.99997
Adra2c	adrenergic_receptor_alpha_2c	15.6947	14.2361	-0.11835	0.059847	0.99493
Fam120a	family_with_sequence_similarity_120_member_A	15.6876	15.6037	-0.0081106	0.89835	0.99493
Polr2m	polymerase_(RNA)_II_(DNA_directed)_polypeptide_M	15.6771	16.7349	0.072341	0.27582	0.99493
Pold4	polymerase_(DNA-directed)_delta_4	15.6712	16.4328	0.039329	0.62693	0.99493
Otud1	OTU_domain_containing_1	15.661	16.2793	0.042916	0.51585	0.99493
Gid4	GID_complex_subunit_4_VID24_homolog_(S._cerevisiae)	15.6592	15.8403	0.011206	0.85285	0.99493
Rab28	RAB28_member_RAS_oncogene_family	15.651	15.0935	-0.039467	0.59517	0.99493
Gm14295	predicted_gene_14295	15.647	18.286	0.16196	0.025966	0.99493
Ppp5c	protein_phosphatase_5_catalytic_subunit	15.6437	14.6731	-0.074392	0.27601	0.99493
Shb	src_homology_2_domain-containing_transforming_protein_B	15.6308	15.8391	0.012289	0.86102	0.99493
Wipi2	WD_repeat_domain_phosphoinositide_interacting_2	15.6167	15.9468	0.023638	0.67729	0.99493
Fam122a	family_with_sequence_similarity_122_member_A	15.6142	17.044	0.072277	0.3747	0.99493
Ahcyl2	S-adenosylhomocysteine_hydrolase-like_2	15.608	14.6892	-0.070731	0.27396	0.99493
Llph	LLP_homolog_long-term_synaptic_facilitation_(Aplysia)	15.5964	14.8699	-0.044718	0.56902	0.99493
Suco	SUN_domain_containing_ossification_factor	15.5937	15.4132	-0.01721	0.76713	0.99493
Lpin1	lipin_1	15.5889	16.3369	0.050703	0.45536	0.99493
Drosha	drosha_ribonuclease_type_III	15.5844	15.5868	-0.0020465	0.97193	0.99888
0610037L13Rik	RIKEN_cDNA_0610037L13_gene	15.5838	16.9583	0.090977	0.18847	0.99493
Ccdc85c	coiled-coil_domain_containing_85C	15.5763	17.1725	0.089388	0.25519	0.99493
Jag1	jagged_1	15.5577	16.4561	0.064736	0.27734	0.99493
Rapsn	receptor-associated_protein_of_the_synapse	15.557	15.3619	-0.015163	0.84667	0.99493
1500011K16Rik	RIKEN_cDNA_1500011K16_gene	15.5564	16.1214	0.025556	0.75625	0.99493
Msl1	male-specific_lethal_1_homolog_(Drosophila)	15.5353	15.0631	-0.039059	0.52576	0.99493
Nudt9	nudix_(nucleoside_diphosphate_linked_moiety_X)-type_motif_9	15.5339	15.8696	0.019187	0.80644	0.99493
Taf10	TAF10_RNA_polymerase_II_TATA_box_binding_protein_(TBP)-associated_factor	15.5271	14.634	-0.063456	0.39429	0.99493
Spata7	spermatogenesis_associated_7	15.5255	17.4973	0.11497	0.13387	0.99493
Mrps33	mitochondrial_ribosomal_protein_S33	15.5187	14.0619	-0.089664	0.26143	0.99493
Trappc5	trafficking_protein_particle_complex_5	15.4921	15.1113	-0.030221	0.66222	0.99493
Ring1	ring_finger_protein_1	15.4685	15.3724	-0.010095	0.88213	0.99493
Ppfibp1	PTPRF_interacting_protein_binding_protein_1_(liprin_beta_1)	15.4664	16.0566	0.04307	0.49831	0.99493
Arcn1	archain_1	15.4645	15.9403	0.032542	0.62737	0.99493
Rpn2	ribophorin_II	15.4568	14.7215	-0.058405	0.36317	0.99493
Kat5	K(lysine)_acetyltransferase_5	15.4254	16.2169	0.052907	0.44787	0.99493
Rnf19b	ring_finger_protein_19B	15.4213	15.5965	0.010193	0.88634	0.99493
Tbc1d17	TBC1_domain_family_member_17	15.4031	16.0713	0.043148	0.53819	0.99493
Snx18	sorting_nexin_18	15.3925	15.4272	0.0017201	0.97771	0.99888
Sil1	endoplasmic_reticulum_chaperone_SIL1_homolog_(S._cerevisiae)	15.3824	16.5244	0.06706	0.38162	0.99493
3110002H16Rik	RIKEN_cDNA_3110002H16_gene	15.3797	16.1062	0.045912	0.52208	0.99493
1110065P20Rik	RIKEN_cDNA_1110065P20_gene	15.3693	16.1723	0.046271	0.55783	0.99493
Opa3	optic_atrophy_3	15.367	16.1197	0.051776	0.44713	0.99493
Purb	purine_rich_element_binding_protein_B	15.3483	14.6391	-0.063502	0.19234	0.99493
Npm1	nucleophosmin_1	15.3456	16.062	0.03966	0.61752	0.99493
Yipf4	Yip1_domain_family_member_4	15.3034	17.1681	0.12346	0.079031	0.99493
Naprt1	nicotinate_phosphoribosyltransferase	15.2874	15.5395	0.013817	0.86189	0.99493
Gars	glycyl-tRNA_synthetase	15.2776	14.8874	-0.031152	0.67158	0.99493
Yars	tyrosyl-tRNA_synthetase	15.267	14.7338	-0.039143	0.59043	0.99493
Gaa	glucosidase_alpha_acid	15.267	16.0947	0.059238	0.3475	0.99493
Hdac11	histone_deacetylase_11	15.2634	15.1047	-0.013341	0.8522	0.99493
Tmem256	transmembrane_protein_256	15.2528	14.8818	-0.019601	0.81044	0.99493
Cxxc5	CXXC_finger_5	15.2421	15.4253	0.010993	0.87254	0.99493
Tgfb2	transforming_growth_factor_beta_2	15.2286	15.2314	-0.0012147	0.98602	0.99927
Tnks2	tankyrase_TRF1-interacting_ankyrin-related_ADP-ribose_polymerase_2	15.2234	16.3406	0.087227	0.10402	0.99493
Uba52	ubiquitin_A-52_residue_ribosomal_protein_fusion_product_1	15.2073	17.3646	0.095866	0.24421	0.99493
Ifitm2	interferon_induced_transmembrane_protein_2	15.2061	16.207	0.026533	0.72569	0.99493
Coro1b	coronin_actin_binding_protein_1B	15.1961	14.6124	-0.045038	0.52605	0.99493
Eci1	enoyl-Coenzyme_A_delta_isomerase_1	15.1863	15.0662	-0.008624	0.91449	0.99664
Dync1li2	dynein_cytoplasmic_1_light_intermediate_chain_2	15.1706	13.9692	-0.10201	0.088737	0.99493
Akr7a5	aldo-keto_reductase_family_7_member_A5_(aflatoxin_aldehyde_reductase)	15.166	13.072	-0.13557	0.088626	0.99493
Tollip	toll_interacting_protein	15.1375	14.2361	-0.060177	0.43621	0.99493
Grn	granulin	15.1315	15.4913	0.02469	0.72338	0.99493
Ccdc136	coiled-coil_domain_containing_136	15.1158	14.4471	-0.054867	0.39596	0.99493
Creg1	cellular_repressor_of_E1A-stimulated_genes_1	15.1119	14.1006	-0.07408	0.32253	0.99493
Gbf1	golgi-specific_brefeldin_A-resistance_factor_1	15.1005	14.9065	-0.019204	0.71951	0.99493
Sall1	sal-like_1_(Drosophila)	15.096	14.6233	-0.040352	0.50889	0.99493
Capza2	capping_protein_(actin_filament)_muscle_Z-line_alpha_2	15.0882	15.0958	-0.0018158	0.97781	0.99888
Dnajb12	DnaJ_(Hsp40)_homolog_subfamily_B_member_12	15.0834	16.4126	0.098315	0.12585	0.99493
Pitpna	phosphatidylinositol_transfer_protein_alpha	15.083	14.8838	-0.019383	0.75533	0.99493
Gm12338	predicted_gene_12338	15.0821	16.5921	0.034652	0.63072	0.99493
Hs6st1	heparan_sulfate_6-O-sulfotransferase_1	15.0773	14.6863	-0.032703	0.60658	0.99493
Pop4	processing_of_precursor_4_ribonuclease_P/MRP_family_(S._cerevisiae)	15.0684	15.4618	0.021981	0.77865	0.99493
Aup1	ancient_ubiquitous_protein_1	15.0607	16.0574	0.055367	0.48688	0.99493
Safb2	scaffold_attachment_factor_B2	15.0577	15.8685	0.056726	0.40689	0.99493
Usp47	ubiquitin_specific_peptidase_47	15.0461	15.2903	0.018258	0.73561	0.99493
Rnf14	ring_finger_protein_14	15.0417	15.797	0.05536	0.38458	0.99493
Ktn1	kinectin_1	15.0405	14.0258	-0.085405	0.17658	0.99493
Tgfb3	transforming_growth_factor_beta_3	15.0294	16.0022	0.06255	0.40453	0.99493
Cryzl1	crystallin_zeta_(quinone_reductase)-like_1	15.0266	14.3515	-0.050544	0.48829	0.99493
Gm14410	predicted_gene_14410	15.0249	17.5486	0.12408	0.1297	0.99493
Srsf11	serine/arginine-rich_splicing_factor_11	15.0179	15.3671	0.02401	0.70658	0.99493
Nop10	NOP10_ribonucleoprotein	15.0158	15.0203	-0.0028544	0.97165	0.99888
Ube2r2	ubiquitin-conjugating_enzyme_E2R_2	15.0045	14.517	-0.040367	0.54423	0.99493
Trpc4ap	transient_receptor_potential_cation_channel_subfamily_C_member_4_associated_protein	14.9997	16.0602	0.080853	0.18594	0.99493
Lsg1	large_subunit_GTPase_1_homolog_(S._cerevisiae)	14.9993	15.4008	0.02814	0.68916	0.99493
Gfer	growth_factor_erv1_(S._cerevisiae)-like_(augmenter_of_liver_regeneration)	14.9888	14.5216	-0.028223	0.72569	0.99493
Pin1	protein_(peptidyl-prolyl_cis/trans_isomerase)_NIMA-interacting_1	14.9816	15.1248	0.0096319	0.87599	0.99493
Usp10	ubiquitin_specific_peptidase_10	14.9816	14.4077	-0.049348	0.41956	0.99493
Ift57	intraflagellar_transport_57	14.9804	14.6711	-0.024921	0.7344	0.99493
Cars	cysteinyl-tRNA_synthetase	14.9391	13.9231	-0.078537	0.27463	0.99493
Safb	scaffold_attachment_factor_B	14.9387	14.2724	-0.057038	0.36643	0.99493
Ndufaf3	NADH_dehydrogenase_(ubiquinone)_1_alpha_subcomplex_assembly_factor_3	14.9154	12.7217	-0.14139	0.079023	0.99493
Dpm3	dolichyl-phosphate_mannosyltransferase_polypeptide_3	14.8962	15.408	0.020144	0.80488	0.99493
Ubl3	ubiquitin-like_3	14.8788	15.539	0.049513	0.44443	0.99493
Nek7	NIMA_(never_in_mitosis_gene_a)-related_expressed_kinase_7	14.8787	15.4371	0.042899	0.45847	0.99493
Polr1c	polymerase_(RNA)_I_polypeptide_C	14.8719	16.4956	0.095889	0.21933	0.99493
Tex261	testis_expressed_gene_261	14.8654	14.2113	-0.053387	0.43582	0.99493
9530082P21Rik	RIKEN_cDNA_9530082P21_gene	14.8461	15.0824	0.015896	0.80989	0.99493
Specc1	sperm_antigen_with_calponin_homology_and_coiled-coil_domains_1	14.844	14.4454	-0.034685	0.55532	0.99493
Chchd5	coiled-coil-helix-coiled-coil-helix_domain_containing_5	14.8281	15.129	0.016594	0.83462	0.99493
Acox1	acyl-Coenzyme_A_oxidase_1_palmitoyl	14.8021	14.4701	-0.030256	0.61212	0.99493
Chka	choline_kinase_alpha	14.8008	15.0913	0.018532	0.76986	0.99493
Dnajc4	DnaJ_(Hsp40)_homolog_subfamily_C_member_4	14.7921	17.7228	0.14082	0.085631	0.99493
Alkbh5	alkB_alkylation_repair_homolog_5_(E._coli)	14.7781	15.3654	0.043563	0.48014	0.99493
Fam219b	family_with_sequence_similarity_219_member_B	14.7713	15.4034	0.046528	0.49304	0.99493
Pdxdc1	pyridoxal-dependent_decarboxylase_domain_containing_1	14.7574	15.1068	0.025611	0.68592	0.99493
Vps29	vacuolar_protein_sorting_29_(S._pombe)	14.7404	16.256	0.10637	0.12132	0.99493
Me1	malic_enzyme_1_NADP(+)-dependent_cytosolic	14.733	16.0488	0.091938	0.20087	0.99493
Tubgcp4	tubulin_gamma_complex_associated_protein_4	14.7282	15.9914	0.091885	0.17606	0.99493
Bmp1	bone_morphogenetic_protein_1	14.7216	13.795	-0.074344	0.2988	0.99493
Pum2	pumilio_RNA-binding_family_member_2	14.7005	15.0623	0.027873	0.62777	0.99493
[truncated: 33,276 more rows]
