# Supplementary material for: Examining the effects of cigarette smoke on mouse lens through a multi OMIC approach
Source: Sci Rep. 2021 Sep 22;11:18801. doi: 10.1038/s41598-021-95013-7 (PMC8458305; doi:10.1038/s41598-021-95013-7)
Supplement: Supplementary file 2 — Supplementary Information 2. [file 41598_2021_95013_MOESM2_ESM.xlsx]

## Sheet: ReadMe
Mean (Ct-FC)	mean normalized reporter ion intensities of the four lens fiber cells (FC) samples from the control mice
Mean (CS-FC)	mean normalized reporter ion intensities of the four lens fiber cells (FC) samples from the cigarette smoke (CS) exposed mice

## Sheet: Supplementary Data 2
Protein Accession No.	Gene Symbol	Gene Name	Mean (CS-FC)	Mean (Ct-FC)	CS-FC vs. Ct-FC (p-val)	CS-FC vs. Ct-FC Linear (Fold Change)	CS-FC vs. Ct-FC Log2 (Fold Change)	CS-FC vs. Ct-FC Standard Deviation
P11087	Col1a1	collagen, type I, alpha 1	5.57287	6.51065	0.0216439	-1.91558	-0.937783	≤ -6σ
Q61627	Grid1	glutamate receptor, ionotropic, delta 1	5.87582	6.01412	0.345572	-1.10061	-0.138298	-2σ
Q3UCG9	Rffl	ring finger and FYVE like domain containing protein	5.90427	5.88403	0.958149	1.01413	0.0202375	+0.5σ
Q8C726	Btbd9	BTB (POZ) domain containing 9	5.91892	5.96692	0.742549	-1.03383	-0.0480025	-1σ
Q5SNZ0	Ccdc88a	coiled coil domain containing 88A	5.92584	6.01671	0.35693	-1.06502	-0.090875	-2σ
Q8BPA8	Dpcd	deleted in primary ciliary dyskinesia	5.93649	5.98263	0.642415	-1.0325	-0.0461375	-1σ
E9PZ16	Hspg2	perlecan (heparan sulfate proteoglycan 2)	5.93849	6.15898	0.587355	-1.16514	-0.220498	-3σ
A0A1L1SRH8	Senp8	SUMO/sentrin specific peptidase 8	5.94403	6.07519	0.661611	-1.09518	-0.131163	-2σ
Q9D6K7	Ttc33	tetratricopeptide repeat domain 33	5.9551	6.05662	0.185977	-1.0729	-0.10152	-2σ
A2AD03	Chm	choroidermia (RAB escort protein 1)	5.96421	6.11979	0.200353	-1.11387	-0.15558	-2σ
Q62383	Supt6	SPT6, histone chaperone and transcription elongation factor	5.97451	5.88953	0.540851	1.06067	0.08498	+1σ
Q8CIB5	Fermt2	fermitin family member 2	5.97647	5.95653	0.777889	1.01392	0.0199375	+0.5σ
Q9JKK7	Tmod2	tropomodulin 2	5.98641	5.99584	0.941508	-1.00656	-0.00943	-0.5σ
Q8BMQ8	Mon1b	MON1 homolog B, secretory traffciking associated	5.98642	6.05372	0.709896	-1.04775	-0.0672925	-1σ
E9QLK3	Brat1	BRCA1-associated ATM activator 1	5.98644	5.98736	0.990101	-1.00064	-0.0009225	-0.5σ
Q8BL48	Unk	unkempt family zinc finger	5.98728	5.94604	0.642169	1.02899	0.041235	+0.5σ
A0A0R4J025	Rcbtb1	regulator of chromosome condensation (RCC1) and BTB (POZ) domain containing protein 1	5.9931	6.21273	0.0303734	-1.16443	-0.219625	-3σ
Q61990	Pcbp2	poly(rC) binding protein 2	5.9939	6.04798	0.556874	-1.0382	-0.0540825	-1σ
Q9JKF6	Nectin1	nectin cell adhesion molecule 1	5.99627	6.19465	0.276098	-1.14741	-0.19838	-3σ
Q8BGY4	Klhl26	kelch-like 26	5.99926	6.09261	0.22882	-1.06684	-0.093345	-2σ
Q8VHI6	Wasf3	WAS protein family, member 3	6.00148	6.029	0.842823	-1.01925	-0.0275125	-0.5σ
Q8BSA9	Tyw3	tRNA-yW synthesizing protein 3 homolog (S. cerevisiae)	6.02137	6.06849	0.520252	-1.0332	-0.04712	-1σ
A0A0R4J0I9	Lrp1	low density lipoprotein receptor-related protein 1	6.03992	5.93589	0.596935	1.07477	0.10403	+2σ
G3X8U9	Mapk8	mitogen-activated protein kinase 8	6.04022	6.04918	0.918868	-1.00623	-0.00896	-0.5σ
Q5U3K5	Rabl6	RAB, member RAS oncogene family-like 6	6.04448	6.05459	0.916987	-1.00703	-0.0101125	-0.5σ
Q6P9S7	Galnt10	polypeptide N-acetylgalactosaminyltransferase 10	6.05439	6.10289	0.807704	-1.03418	-0.0484925	-1σ
G5E8N7	Pnkp	polynucleotide kinase 3'- phosphatase	6.06338	6.13071	0.636677	-1.04778	-0.067335	-1σ
Q9WUQ2	Preb	prolactin regulatory element binding	6.07644	6.10668	0.624064	-1.02118	-0.03024	-0.5σ
E9Q2E4	Hectd4	HECT domain E3 ubiquitin protein ligase 4	6.08018	6.00631	0.2984	1.05253	0.07386	+1σ
Q8VC82	Rhbdl1	rhomboid like 1	6.08918	6.06039	0.848135	1.02016	0.0287925	+0.5σ
A0A0N4SUZ3	Peptide:A0A0N4SUZ3	Peptide:A0A0N4SUZ3	6.09098	5.95616	0.666144	1.09796	0.134825	+2σ
Q7TQI7	Abtb2	ankyrin repeat and BTB (POZ) domain containing 2	6.09129	6.1262	0.726993	-1.0245	-0.0349175	-0.5σ
Q8BFR5	Tufm	Tu translation elongation factor, mitochondrial	6.09614	6.05643	0.569054	1.02791	0.0397075	+0.5σ
B2RUR8	Otud7b	OTU domain containing 7B	6.09788	6.1822	0.695501	-1.06019	-0.08432	-1σ
Q3ULW8	Parp3	poly (ADP-ribose) polymerase family, member 3	6.10204	5.91115	0.361189	1.14147	0.19089	+3σ
Q62469	Itga2	integrin alpha 2	6.10698	6.09561	0.950663	1.00791	0.01137	+0.5σ
Q3UHC1	Rapgef1	Rap guanine nucleotide exchange factor (GEF) 1	6.12353	6.14879	0.704776	-1.01766	-0.02526	-0.5σ
Q7TPM6	Fsd1	fibronectin type 3 and SPRY domain-containing protein	6.12655	6.13913	0.865666	-1.00875	-0.012575	-0.5σ
Q99LT0	Dpy30	dpy-30, histone methyltransferase complex regulatory subunit	6.12882	6.08478	0.708879	1.031	0.0440375	+1σ
P38585	Ttl	tubulin tyrosine ligase	6.13177	6.10251	0.590577	1.02049	0.02926	+0.5σ
D3Z7P3	Gls	glutaminase	6.13486	6.06718	0.373319	1.04803	0.067685	+1σ
Q80ZJ1	Rap2a	RAS related protein 2a	6.14408	6.16491	0.832782	-1.01455	-0.020835	-0.5σ
Q6P4T2	Snrnp200	small nuclear ribonucleoprotein 200 (U5)	6.1444	6.19233	0.543462	-1.03378	-0.047925	-1σ
Q78IK4	Apool	apolipoprotein O-like	6.14846	6.03405	0.0989544	1.08253	0.114405	+2σ
Q8R1Q9	Rbks	ribokinase	6.14877	6.28108	0.157896	-1.09605	-0.132315	-2σ
A2AWP8	Arhgef10l	Rho guanine nucleotide exchange factor (GEF) 10-like	6.15133	6.2203	0.780288	-1.04896	-0.068965	-1σ
Q61543	Glg1	golgi apparatus protein 1	6.1575	6.08137	0.56307	1.05418	0.0761275	+1σ
F6X4N5	Peptide:F6X4N5	Peptide:F6X4N5	6.18243	6.05442	0.383275	1.09279	0.128012	+2σ
Q3U1V6	Uevld	UEV and lactate/malate dehyrogenase domains	6.18888	6.1162	0.568581	1.05167	0.0726775	+1σ
A0A1W2P7K6	Peptide:A0A1W2P7K6	Peptide:A0A1W2P7K6	6.19179	6.30853	0.139822	-1.08428	-0.116743	-2σ
A8C756	Thada	thyroid adenoma associated	6.19465	6.26266	0.385815	-1.04827	-0.068005	-1σ
Q8C729	Fam126b	family with sequence similarity 126, member B	6.20434	6.35571	0.0676913	-1.11062	-0.151368	-2σ
Q80ZX0	Sec24b	Sec24 related gene family, member B (S. cerevisiae)	6.23026	6.22823	0.979632	1.00141	0.0020325	+0.5σ
Q9CV28	Mindy3	MINDY lysine 48 deubiquitinase 3	6.23451	6.25826	0.82483	-1.0166	-0.023755	-0.5σ
Q8C4V4	Fbxl3	F-box and leucine-rich repeat protein 3	6.2453	6.22257	0.858972	1.01588	0.022725	+0.5σ
Q9D7A8	Armc1	armadillo repeat containing 1	6.25716	5.83419	0.0023535	1.34068	0.42297	+6σ
Q8K4M5	Commd1	COMM domain containing 1	6.26694	6.25434	0.891359	1.00877	0.012595	+0.5σ
Q8K2X3	Stn1	STN1, CST complex subunit	6.2673	6.2471	0.783452	1.0141	0.0201975	+0.5σ
Q8VHI5	Vit	vitrin	6.26866	6.17492	0.364828	1.06713	0.093735	+2σ
Q61183	Papola	poly (A) polymerase alpha	6.26868	6.23117	0.677417	1.02634	0.0375075	+0.5σ
Q6P566	Lix1	limb and CNS expressed 1	6.27152	6.32742	0.671254	-1.0395	-0.055895	-1σ
Q8BGA7	E130309D02Rik	RIKEN cDNA E130309D02 gene	6.27395	6.31452	0.528392	-1.02852	-0.040565	-0.5σ
Q80TL7	Mon2	MON2 homolog, regulator of endosome to Golgi trafficking	6.29146	6.28018	0.879106	1.00785	0.0112775	+0.5σ
Q80XK6	Atg2b	autophagy related 2B	6.29882	6.30389	0.918971	-1.00352	-0.00507	-0.5σ
Q641K1	Agtpbp1	ATP/GTP binding protein 1	6.3068	6.32924	0.839678	-1.01568	-0.02244	-0.5σ
Q9CPY6	Gid4	GID complex subunit 4, VID24 homolog	6.33087	6.33839	0.933787	-1.00522	-0.007515	-0.5σ
Q8BN51	Tk2	thymidine kinase 2, mitochondrial	6.33446	6.39329	0.603179	-1.04162	-0.05883	-1σ
Q00262	Peptide:Q00262	Peptide:Q00262	6.33459	6.39428	0.571278	-1.04224	-0.059685	-1σ
Q8BFR1	Zc3hav1l	zinc finger CCCH-type, antiviral 1-like	6.33608	6.27303	0.616598	1.04467	0.06305	+1σ
Q8R2Y0	Abhd6	abhydrolase domain containing 6	6.34305	6.37829	0.596076	-1.02473	-0.0352375	-0.5σ
G5E896	Edc4	enhancer of mRNA decapping 4	6.34356	6.17056	0.428479	1.1274	0.172995	+3σ
E9Q8L9	Rab11fip1	RAB11 family interacting protein 1 (class I)	6.34699	6.41899	0.503801	-1.05117	-0.071995	-1σ
Q9DB76	Emc9	ER membrane protein complex subunit 9	6.35276	6.2493	0.0805999	1.07435	0.10346	+2σ
G3X920	Armc8	armadillo repeat containing 8	6.35585	6.46908	0.340746	-1.08164	-0.113223	-2σ
Q8BGY7	Fam210a	family with sequence similarity 210, member A	6.35774	6.1919	0.148718	1.12182	0.165843	+2σ
Q3TEE9	Osgin2	oxidative stress induced growth inhibitor family member 2	6.35938	6.21394	0.323697	1.10607	0.145438	+2σ
Q6NS52	Dgkb	diacylglycerol kinase, beta	6.36368	6.41972	0.438027	-1.03961	-0.056045	-1σ
Q3UR97	Snx21	sorting nexin family member 21	6.38595	6.32987	0.391938	1.03964	0.0560775	+1σ
Q8CAB8	Castor2	cytosolic arginine sensor for mTORC1 subunit 2	6.38772	6.30212	0.522401	1.06113	0.0855975	+1σ
Q5EBP8	Hnrnpa1	heterogeneous nuclear ribonucleoprotein A1	6.3883	6.55969	0.0783842	-1.12615	-0.171395	-2σ
Q6A0A2	Larp4b	La ribonucleoprotein domain family, member 4B	6.39185	6.48465	0.248582	-1.06644	-0.0927975	-2σ
Q5SRX1	Tom1l2	target of myb1-like 2 (chicken)	6.39944	6.42168	0.867819	-1.01553	-0.022235	-0.5σ
Q80Y56	Rbsn	rabenosyn, RAB effector	6.40362	6.3858	0.878589	1.01242	0.0178125	+0.5σ
P35550	Fbl	fibrillarin	6.40402	6.3779	0.699207	1.01827	0.026125	+0.5σ
Q9DCS3	Mecr	mitochondrial trans-2-enoyl-CoA reductase	6.40419	6.36895	0.610381	1.02473	0.03524	+0.5σ
Q80Y55	Bsdc1	BSD domain containing 1	6.40491	6.43631	0.87295	-1.02201	-0.0314025	-0.5σ
E9Q1U6	Ctif	CBP80/20-dependent translation initiation factor	6.40909	6.30589	0.372226	1.07415	0.103198	+2σ
Q8BZ36	Rint1	RAD50 interactor 1	6.41725	6.42817	0.847561	-1.0076	-0.01092	-0.5σ
Q60823	Akt2	thymoma viral proto-oncogene 2	6.42737	6.38016	0.576831	1.03327	0.0472125	+1σ
P68433	H3c1	H3 clustered histone 1	6.43743	6.36824	0.341925	1.04912	0.069185	+1σ
Q8CE96	Trmt6	tRNA methyltransferase 6	6.44178	6.6006	0.212896	-1.11637	-0.158812	-2σ
Q8K3A9	Mepce	methylphosphate capping enzyme	6.45099	6.58753	0.368609	-1.09927	-0.136545	-2σ
P48453	Ppp3cb	protein phosphatase 3, catalytic subunit, beta isoform	6.4632	6.55338	0.143573	-1.0645	-0.09018	-2σ
O35671	Itgb1bp1	integrin beta 1 binding protein 1	6.46561	6.56929	0.485981	-1.07451	-0.10368	-2σ
Q8C5P5	Nt5dc1	5'-nucleotidase domain containing 1	6.46742	6.31502	0.030309	1.11142	0.152402	+2σ
Q80UU9	Pgrmc2	progesterone receptor membrane component 2	6.46889	6.46351	0.944078	1.00374	0.00538	+0.5σ
Q8BTX9	Hsdl1	hydroxysteroid dehydrogenase like 1	6.47175	6.49294	0.814965	-1.01479	-0.0211875	-0.5σ
Q921F4	Hnrnpll	heterogeneous nuclear ribonucleoprotein L-like	6.47401	6.51764	0.69848	-1.0307	-0.04363	-1σ
Q99PU8	Dhx30	DEAH (Asp-Glu-Ala-His) box polypeptide 30	6.47637	6.35339	0.294802	1.08898	0.122975	+2σ
Q9JKY0	Cnot9	CCR4-NOT transcription complex, subunit 9	6.49559	6.50881	0.821109	-1.00921	-0.0132275	-0.5σ
Q9ESX5	Dkc1	dyskeratosis congenita 1, dyskerin	6.50106	6.54535	0.71694	-1.03118	-0.0442975	-1σ
Q922B1	Macrod1	mono-ADP ribosylhydrolase 1	6.50462	6.44492	0.593718	1.04225	0.0597	+1σ
A0A0R4IZW5	Cdh1	cadherin 1	6.50884	6.64388	0.0862606	-1.09812	-0.135035	-2σ
Q91YL3	Uckl1	uridine-cytidine kinase 1-like 1	6.51243	6.53127	0.82418	-1.01314	-0.018835	-0.5σ
A0A338P6P6	Peptide:A0A338P6P6	Peptide:A0A338P6P6	6.51447	6.54363	0.579635	-1.02042	-0.02916	-0.5σ
Q8VDM6	Hnrnpul1	heterogeneous nuclear ribonucleoprotein U-like 1	6.51535	6.54266	0.767718	-1.01911	-0.027315	-0.5σ
O35623	Bet1	Bet1 golgi vesicular membrane trafficking protein	6.51729	6.5396	0.689004	-1.01558	-0.022305	-0.5σ
Q80VJ2	Sra1	steroid receptor RNA activator 1	6.52006	6.48793	0.856679	1.02252	0.0321275	+0.5σ
Q3UHQ6	Dop1b	DOP1 leucine zipper like protein B	6.52055	6.51117	0.881931	1.00652	0.0093825	+0.5σ
A0A0R4J034	Pdxdc1	pyridoxal-dependent decarboxylase domain containing 1	6.52714	6.48785	0.546157	1.02761	0.0392875	+0.5σ
Q9Z2V5	Hdac6	histone deacetylase 6	6.53479	6.59065	0.0511406	-1.03949	-0.05587	-1σ
Q9D0T2	Dusp12	dual specificity phosphatase 12	6.5515	6.63955	0.180287	-1.06293	-0.0880525	-2σ
A0A0F6AIX5	Ldah	lipid droplet associated hydrolase	6.55669	6.39988	0.221723	1.11482	0.156812	+2σ
P84078	Arf1	ADP-ribosylation factor 1	6.56561	6.58594	0.918052	-1.01419	-0.0203325	-0.5σ
B1AV75	Peptide:B1AV75	Peptide:B1AV75	6.56856	6.56182	0.964175	1.00468	0.00674	+0.5σ
P97384	Anxa11	annexin A11	6.5697	6.62738	0.324791	-1.04079	-0.05768	-1σ
Q3UZW7	Eef2kmt	eukaryotic elongation factor 2 lysine methyltransferase	6.57114	6.87162	0.187642	-1.23156	-0.300482	-6σ
P01029	C4b	complement component 4B (Chido blood group)	6.57512	6.53279	0.536946	1.02977	0.0423275	+0.5σ
Q91W90	Txndc5	thioredoxin domain containing 5	6.58043	6.67321	0.212619	-1.06642	-0.092775	-2σ
Q9CQC8	Spg21	SPG21, maspardin	6.58266	6.57556	0.780736	1.00494	0.0071025	+0.5σ
Q91ZU1	Asb6	ankyrin repeat and SOCS box-containing 6	6.59007	6.59256	0.987998	-1.00173	-0.00249	-0.5σ
Q99KV1	Dnajb11	DnaJ heat shock protein family (Hsp40) member B11	6.59285	6.57663	0.852031	1.01131	0.0162225	+0.5σ
Q8VCC9	Spon1	spondin 1, (f-spondin) extracellular matrix protein	6.59902	6.61715	0.922581	-1.01264	-0.0181275	-0.5σ
P97471	Smad4	SMAD family member 4	6.60757	6.55741	0.358862	1.03538	0.05016	+1σ
Q9CX66	D10Wsu102e	DNA segment, Chr 10, Wayne State University 102, expressed	6.61075	6.61236	0.965179	-1.00111	-0.0016075	-0.5σ
P62746	Rhob	ras homolog family member B	6.6141	6.63175	0.922026	-1.01231	-0.0176475	-0.5σ
A2AWA9	Rabgap1	RAB GTPase activating protein 1	6.61624	6.56808	0.498006	1.03395	0.0481625	+1σ
A2AS55	Ankrd16	ankyrin repeat domain 16	6.61666	6.69616	0.389204	-1.05664	-0.07949	-1σ
Q8BHC1	Rab39b	RAB39B, member RAS oncogene family	6.62223	6.4817	0.0615934	1.10231	0.14053	+2σ
Q6P3E7	Hdac10	histone deacetylase 10	6.62743	6.62524	0.983667	1.00152	0.00219	+0.5σ
Q9DCC7	Isoc2b	isochorismatase domain containing 2b	6.63791	6.69647	0.23906	-1.04142	-0.058555	-1σ
Q9JHJ0	Tmod3	tropomodulin 3	6.64165	6.66645	0.776368	-1.01734	-0.0248025	-0.5σ
Q9CZB6	Med7	mediator complex subunit 7	6.64357	6.67657	0.755078	-1.02314	-0.0330025	-0.5σ
Q99J77	Nans	N-acetylneuraminic acid synthase (sialic acid synthase)	6.64637	6.55688	0.498613	1.06399	0.0894875	+2σ
Q8C165	Pm20d1	peptidase M20 domain containing 1	6.65269	6.6509	0.991458	1.00124	0.001785	+0.5σ
Q9JME5	Ap3b2	adaptor-related protein complex 3, beta 2 subunit	6.65275	6.55138	0.241211	1.0728	0.101375	+2σ
Q4VAE3	Tmem65	transmembrane protein 65	6.66142	6.57917	0.250496	1.05867	0.082255	+1σ
Q8C142	Ldlrap1	low density lipoprotein receptor adaptor protein 1	6.66478	6.65944	0.927611	1.00371	0.005345	+0.5σ
Q8BK67	Rcc2	regulator of chromosome condensation 2	6.6681	6.70285	0.778209	-1.02438	-0.0347525	-0.5σ
P08032	Spta1	spectrin alpha, erythrocytic 1	6.67049	6.63117	0.27013	1.02763	0.039315	+0.5σ
Q91VY9	Zfp622	zinc finger protein 622	6.67578	6.44838	0.133356	1.17073	0.227405	+3σ
Q80U93	Nup214	nucleoporin 214	6.69083	6.52383	0.177756	1.12272	0.167003	+2σ
K4DI59	Peptide:K4DI59	Peptide:K4DI59	6.69142	6.6333	0.354022	1.04111	0.05812	+1σ
Q8VE19	Mios	meiosis regulator for oocyte development	6.7075	6.67482	0.756213	1.02291	0.0326825	+0.5σ
F8VPU2	Farp1	FERM, RhoGEF (Arhgef) and pleckstrin domain protein 1 (chondrocyte-derived)	6.71005	6.76431	0.414667	-1.03833	-0.05426	-1σ
F6QM56	Peptide:F6QM56	Peptide:F6QM56	6.71367	6.81588	0.0882896	-1.07341	-0.102205	-2σ
G5E870	Trip12	thyroid hormone receptor interactor 12	6.72118	6.61518	0.0813518	1.07624	0.106	+2σ
Q8VIK2	Mpv17l2	MPV17 mitochondrial membrane protein-like 2	6.72178	6.62837	0.0251636	1.06689	0.09341	+2σ
Q80U30	Clec16a	C-type lectin domain family 16, member A	6.72382	6.78653	0.184523	-1.04443	-0.0627125	-1σ
Q8VE85	Prelid3a	PRELI domain containing 3A	6.72794	6.86735	0.0166341	-1.10145	-0.139405	-2σ
Q6A058	Armcx2	armadillo repeat containing, X-linked 2	6.73639	6.71491	0.776638	1.015	0.02148	+0.5σ
Q8BGF6	Elmod2	ELMO/CED-12 domain containing 2	6.73824	6.7245	0.720212	1.00957	0.01374	+0.5σ
Q9D9V4	Rsph9	radial spoke head 9 homolog (Chlamydomonas)	6.74042	6.68519	0.438666	1.03903	0.0552375	+1σ
B9EJA2	Cttnbp2	cortactin binding protein 2	6.74106	6.82838	0.317298	-1.06239	-0.0873175	-2σ
Q9DB16	Cab39l	calcium binding protein 39-like	6.7428	6.81417	0.356034	-1.05071	-0.0713675	-1σ
Q78YZ6	Scoc	short coiled-coil protein	6.74577	6.75025	0.97164	-1.00311	-0.0044825	-0.5σ
Q9WVS6	Prkn	parkin RBR E3 ubiquitin protein ligase	6.74704	6.77218	0.580072	-1.01758	-0.0251375	-0.5σ
Q8R2T8	Gtf3c5	general transcription factor IIIC, polypeptide 5	6.75506	6.6874	0.348561	1.04802	0.0676625	+1σ
Q3UUI3	Them4	thioesterase superfamily member 4	6.75589	6.7263	0.682598	1.02072	0.029585	+0.5σ
Q9R1Q9	Atp6ap1	ATPase, H+ transporting, lysosomal accessory protein 1	6.75608	6.73169	0.712449	1.01705	0.024395	+0.5σ
A6H5Y3	Mtr	5-methyltetrahydrofolate-homocysteine methyltransferase	6.75704	6.67088	0.329375	1.06154	0.0861625	+2σ
P62700	Ypel5	yippee like 5	6.7613	6.89249	0.439516	-1.09519	-0.131188	-2σ
Q9CVD2	Atxn3	ataxin 3	6.77529	6.72227	0.625846	1.03743	0.053015	+1σ
Q8VCF0	Mavs	mitochondrial antiviral signaling protein	6.77611	6.82091	0.544447	-1.03154	-0.044795	-1σ
Q9QZX7	Srr	serine racemase	6.77942	6.64944	0.01455	1.09428	0.129983	+2σ
Q8VCN5	Cth	cystathionase (cystathionine gamma-lyase)	6.78444	6.82445	0.554029	-1.02812	-0.0400075	-0.5σ
A0A0R4J0Q6	Trim56	tripartite motif-containing 56	6.78798	6.8585	0.361471	-1.05009	-0.0705175	-1σ
Q9CR39	Wdr45b	WD repeat domain 45B	6.79424	6.69361	0.126099	1.07224	0.100623	+2σ
P51432	Plcb3	phospholipase C, beta 3	6.80106	6.86068	0.60342	-1.04219	-0.05962	-1σ
O35242	Nsmaf	neutral sphingomyelinase (N-SMase) activation associated factor	6.80796	6.88651	0.158709	-1.05596	-0.07855	-1σ
O35874	Slc1a4	solute carrier family 1 (glutamate/neutral amino acid transporter), member 4	6.80875	6.7861	0.672487	1.01582	0.0226475	+0.5σ
Q80U95	Ube3c	ubiquitin protein ligase E3C	6.81201	6.84225	0.693625	-1.02119	-0.030245	-0.5σ
Q8K310	Matr3	matrin 3	6.81224	6.8319	0.929251	-1.01372	-0.0196525	-0.5σ
G3UVW1	Mpv17	MpV17 mitochondrial inner membrane protein	6.81377	6.82547	0.883147	-1.00814	-0.0117	-0.5σ
P32848	Pvalb	parvalbumin	6.82306	6.7875	0.806007	1.02496	0.035565	+0.5σ
Q9ESL4	Map3k20	mitogen-activated protein kinase kinase kinase 20	6.83155	6.79137	0.679664	1.02825	0.040185	+0.5σ
Q9JJX7	Tdp2	tyrosyl-DNA phosphodiesterase 2	6.83424	6.85914	0.856957	-1.01741	-0.0249	-0.5σ
Q9Z2C5	Mtm1	X-linked myotubular myopathy gene 1	6.85316	6.87679	0.61454	-1.01651	-0.02363	-0.5σ
Q8R0F8	Fahd1	fumarylacetoacetate hydrolase domain containing 1	6.8544	6.81832	0.518643	1.02533	0.036085	+0.5σ
Q3UHX2	Pdap1	PDGFA associated protein 1	6.85973	6.88551	0.791909	-1.01803	-0.0257825	-0.5σ
Q91YJ2	Snx4	sorting nexin 4	6.86543	7.11043	0.00800558	-1.18509	-0.244998	-3σ
Q8BGA2	Lhfpl2	lipoma HMGIC fusion partner-like 2	6.8662	6.88004	0.858414	-1.00964	-0.0138375	-0.5σ
Q9D020	Nt5c3	5'-nucleotidase, cytosolic III	6.87017	6.77084	0.4951	1.07127	0.0993275	+2σ
Q9Z0H7	Bcl10	B cell leukemia/lymphoma 10	6.88516	7.20049	0.105451	-1.2443	-0.31533	-6σ
Q80YE7	Dapk1	death associated protein kinase 1	6.89241	6.90843	0.839032	-1.01116	-0.0160175	-0.5σ
P49962	Srp9	signal recognition particle 9	6.89393	6.8879	0.949259	1.00419	0.006035	+0.5σ
Q9DBG6	Rpn2	ribophorin II	6.89425	6.93557	0.738143	-1.02905	-0.041315	-0.5σ
Q61176	Arg1	arginase, liver	6.89921	6.6998	0.510221	1.14823	0.199407	+3σ
Q5RJG7	Crppa	CDP-L-ribitol pyrophosphorylase A	6.91104	7.02116	0.131835	-1.07932	-0.110128	-2σ
O70311	Nmt2	N-myristoyltransferase 2	6.92648	6.95017	0.839584	-1.01655	-0.0236825	-0.5σ
P58021	Tm9sf2	transmembrane 9 superfamily member 2	6.92936	6.84525	0.4497	1.06004	0.0841175	+1σ
A0A2I3BRX9	Peptide:A0A2I3BRX9	Peptide:A0A2I3BRX9	6.94559	6.95006	0.850197	-1.00311	-0.004475	-0.5σ
Q9JJ28	Flii	flightless I actin binding protein	6.94838	6.89825	0.547643	1.03536	0.0501325	+1σ
B0QZV7	Peptide:B0QZV7	Peptide:B0QZV7	6.95887	6.82587	0.224094	1.09658	0.133008	+2σ
P08122	Col4a2	collagen, type IV, alpha 2	6.96382	6.96971	0.952789	-1.00409	-0.005895	-0.5σ
A0A0R4J2C1	Apbb1	amyloid beta (A4) precursor protein-binding, family B, member 1	6.96394	7.0103	0.714106	-1.03266	-0.0463625	-1σ
A8Y5H7	Sec14l1	SEC14-like lipid binding 1	6.9654	7.20803	0.0549514	-1.18315	-0.242638	-3σ
Q64310	Surf4	surfeit gene 4	6.97359	6.94051	0.634424	1.02319	0.033075	+0.5σ
Q8R480	Nup85	nucleoporin 85	6.97404	7.02871	0.642379	-1.03862	-0.0546675	-1σ
P02463	Col4a1	collagen, type IV, alpha 1	6.97545	7.16098	0.524545	-1.13723	-0.185528	-3σ
G3X8R1	Kptn	kaptin	6.97589	6.9312	0.449132	1.03146	0.04469	+1σ
E9Q0J2	Ralgapb	Ral GTPase activating protein, beta subunit (non-catalytic)	6.97888	6.89711	0.627949	1.05832	0.08177	+1σ
Q91WI7	Itfg2	integrin alpha FG-GAP repeat containing 2	6.98263	6.95552	0.703955	1.01897	0.02711	+0.5σ
E9QAS8	Peptide:E9QAS8	Peptide:E9QAS8	6.98388	7.08117	0.410988	-1.06977	-0.097295	-2σ
Q6NSQ9	G6pc3	glucose 6 phosphatase, catalytic, 3	6.98921	7.04579	0.485562	-1.04	-0.056585	-1σ
P16054	Prkce	protein kinase C, epsilon	6.99169	6.93034	0.423478	1.04344	0.0613425	+1σ
A2AKW0	Peptide:A2AKW0	Peptide:A2AKW0	6.99683	7.06357	0.387887	-1.04735	-0.0667375	-1σ
Q91ZW2	Pofut1	protein O-fucosyltransferase 1	7.00214	7.02295	0.88618	-1.01453	-0.0208125	-0.5σ
Q9Z0N2	Eif2s3y	eukaryotic translation initiation factor 2, subunit 3, structural gene Y-linked	7.00218	7.0431	0.951587	-1.02877	-0.0409175	-0.5σ
Q9CZQ9	Bbs5	Bardet-Biedl syndrome 5 (human)	7.00806	6.99215	0.824094	1.01109	0.0159075	+0.5σ
A0A1L1SSH9	Peptide:A0A1L1SSH9	Peptide:A0A1L1SSH9	7.00966	6.8771	0.285857	1.09623	0.132555	+2σ
Q7TNC4	Luc7l2	LUC7-like 2 (S. cerevisiae)	7.0108	7.06202	0.259689	-1.03614	-0.05122	-1σ
Q8BPM0	Daam1	dishevelled associated activator of morphogenesis 1	7.01252	6.99737	0.912572	1.01056	0.015155	+0.5σ
Q9D9H8	1700066M21Rik	RIKEN cDNA 1700066M21 gene	7.0149	7.0541	0.47549	-1.02755	-0.039205	-0.5σ
Q8R4E6	Purg	purine-rich element binding protein G	7.01579	7.10716	0.190772	-1.06537	-0.09136	-2σ
P53798	Fdft1	farnesyl diphosphate farnesyl transferase 1	7.02321	6.98047	0.675061	1.03007	0.0427375	+0.5σ
Q7TSG2	Ctdp1	CTD (carboxy-terminal domain, RNA polymerase II, polypeptide A) phosphatase, subunit 1	7.02855	7.10058	0.17143	-1.0512	-0.072035	-1σ
Q8BHL8	Psmf1	proteasome (prosome, macropain) inhibitor subunit 1	7.03966	6.87805	0.119334	1.11854	0.161618	+2σ
Q8R0F6	Ilkap	integrin-linked kinase-associated serine/threonine phosphatase 2C	7.04047	7.02757	0.90662	1.00898	0.0129	+0.5σ
Q8CEC5	Nkiras1	NFKB inhibitor interacting Ras-like protein 1	7.04316	6.96852	0.156433	1.05309	0.0746325	+1σ
Q99P88	Nup155	nucleoporin 155	7.04612	7.06315	0.772357	-1.01188	-0.017035	-0.5σ
Q8CI43	Myl6b	myosin, light polypeptide 6B	7.05224	7.05335	0.986728	-1.00077	-0.0011075	-0.5σ
Q5SYD0	Myo1d	myosin ID	7.05281	7.10646	0.423665	-1.03788	-0.0536425	-1σ
Q9JIZ9	Plscr3	phospholipid scramblase 3	7.05572	7.05172	0.926871	1.00277	0.003995	+0.5σ
O88668	Creg1	cellular repressor of E1A-stimulated genes 1	7.07128	7.11538	0.710572	-1.03104	-0.0441025	-1σ
Q78XF5	Ostc	oligosaccharyltransferase complex subunit (non-catalytic)	7.07288	7.10194	0.592697	-1.02035	-0.0290625	-0.5σ
D3Z780	Peptide:D3Z780	Peptide:D3Z780	7.07323	7.09181	0.735105	-1.01296	-0.01858	-0.5σ
A0A0J9YUY8	Peptide:A0A0J9YUY8	Peptide:A0A0J9YUY8	7.07685	7.13633	0.55431	-1.0421	-0.05949	-1σ
A0A1W2P6J7	Septin10	septin 10	7.08953	7.13024	0.596995	-1.02862	-0.0407125	-0.5σ
Q9WUK7	Opn3	opsin 3	7.09947	7.24505	0.0839337	-1.10618	-0.14559	-2σ
Q9DCP9	Dazap2	DAZ associated protein 2	7.10483	7.06614	0.641064	1.02718	0.03869	+0.5σ
Q9CR95	Necap1	NECAP endocytosis associated 1	7.10853	7.11498	0.877551	-1.00448	-0.0064475	-0.5σ
P39655	Alox12	arachidonate 12-lipoxygenase	7.11107	7.18893	0.205401	-1.05545	-0.0778525	-1σ
Q3U186	Rars2	arginyl-tRNA synthetase 2, mitochondrial	7.11348	7.09415	0.734005	1.01348	0.0193225	+0.5σ
B1AU75	Nasp	nuclear autoantigenic sperm protein (histone-binding)	7.12316	6.64736	0.0261439	1.39069	0.475802	+6σ
Q8BFW4	Trim65	tripartite motif-containing 65	7.12471	7.23161	0.720009	-1.07691	-0.106898	-2σ
P02301	Peptide:P02301	Peptide:P02301	7.1279	7.03844	0.696114	1.06397	0.0894575	+2σ
Q99LP6	Grpel1	GrpE-like 1, mitochondrial	7.13269	6.95419	0.310415	1.1317	0.178498	+3σ
Q8C0D5	Efl1	elongation factor like GTPase 1	7.1366	7.2255	0.314203	-1.06356	-0.0889	-2σ
Q8BNY6	Ncs1	neuronal calcium sensor 1	7.13776	7.08092	0.661753	1.04019	0.0568425	+1σ
Q9CY97	Ssu72	Ssu72 RNA polymerase II CTD phosphatase homolog (yeast)	7.1465	7.05959	0.688638	1.06209	0.08691	+2σ
Q3UYI5	Rgl3	ral guanine nucleotide dissociation stimulator-like 3	7.14695	6.89759	0.042097	1.18868	0.249358	+3σ
P62320	Snrpd3	small nuclear ribonucleoprotein D3	7.14941	7.16187	0.831552	-1.00867	-0.01246	-0.5σ
Q9R0Q3	Tmed2	transmembrane p24 trafficking protein 2	7.14954	7.27801	0.276485	-1.09313	-0.12847	-2σ
Q7TPV4	Mybbp1a	MYB binding protein (P160) 1a	7.15378	7.24172	0.208188	-1.06285	-0.0879425	-2σ
Q9QZH3	Ppie	peptidylprolyl isomerase E (cyclophilin E)	7.16829	6.87172	0.413046	1.22822	0.29657	+6σ
P99028	Uqcrh	ubiquinol-cytochrome c reductase hinge protein	7.17035	7.15308	0.609438	1.01204	0.0172625	+0.5σ
D3Z656	Synj1	synaptojanin 1	7.17729	7.21067	0.550818	-1.02341	-0.0333775	-0.5σ
Q61510	Trim25	tripartite motif-containing 25	7.17912	7.12952	0.527066	1.03498	0.0495975	+1σ
O35231	Kifc3	kinesin family member C3	7.18641	7.13621	0.243472	1.03541	0.0502	+1σ
Q4VBD2	Tapt1	transmembrane anterior posterior transformation 1	7.18774	7.24531	0.897467	-1.04071	-0.05757	-1σ
Q8K0Y7	Paxx	non-homologous end joining factor	7.2001	7.33512	0.460221	-1.09811	-0.13502	-2σ
Q9CX92	Gje1	gap junction protein, epsilon 1	7.20279	7.2955	0.318252	-1.06637	-0.0927125	-2σ
Q91WD5	Ndufs2	NADH:ubiquinone oxidoreductase core subunit S2	7.20636	7.2507	0.56872	-1.03121	-0.0443325	-1σ
P54103	Dnajc2	DnaJ heat shock protein family (Hsp40) member C2	7.2065	7.28472	0.170393	-1.05571	-0.07822	-1σ
D3YZZ5	Tmed7	transmembrane p24 trafficking protein 7	7.20713	7.26042	0.536097	-1.03763	-0.053295	-1σ
Q9JMC3	Dnaja4	DnaJ heat shock protein family (Hsp40) member A4	7.20832	7.22496	0.910686	-1.0116	-0.0166425	-0.5σ
Q9JKF7	Mrpl39	mitochondrial ribosomal protein L39	7.21237	7.21232	0.998898	1.00004	5.5e-05	+0.5σ
F8VPT6	Evi5	ecotropic viral integration site 5	7.21425	7.20177	0.862124	1.00869	0.0124825	+0.5σ
Q9ES28	Arhgef7	Rho guanine nucleotide exchange factor (GEF7)	7.21462	7.1464	0.593133	1.04842	0.068215	+1σ
Q9DBL9	Abhd5	abhydrolase domain containing 5	7.21593	7.2194	0.978053	-1.00241	-0.00347	-0.5σ
A0A0R4J0V4	Jmy	junction-mediating and regulatory protein	7.23053	7.20117	0.619591	1.02056	0.029365	+0.5σ
Q8BH79	Ano10	anoctamin 10	7.23393	7.27128	0.550241	-1.02623	-0.037355	-0.5σ
Q0KL02	Trio	triple functional domain (PTPRF interacting)	7.23488	7.24038	0.940694	-1.00382	-0.0055	-0.5σ
Q9DC40	Telo2	telomere maintenance 2	7.24169	7.28723	0.600227	-1.03207	-0.0455375	-1σ
A0A0A6YXH3	Osbpl9	oxysterol binding protein-like 9	7.24572	7.20139	0.63167	1.0312	0.0443275	+1σ
Q9CWQ8	Castor1	cytosolic arginine sensor for mTORC1 subunit 1	7.2469	7.19217	0.392785	1.03867	0.054735	+1σ
F8VQ28	Pxn	paxillin	7.25057	7.13155	0.287935	1.086	0.119027	+2σ
Q8BFV2	Pcid2	PCI domain containing 2	7.25534	7.27075	0.83105	-1.01074	-0.01541	-0.5σ
P42337	Pik3ca	phosphatidylinositol-4,5-bisphosphate 3-kinase catalytic subunit alpha	7.25883	7.407	0.272646	-1.10816	-0.14817	-2σ
Q8R1U1	Cog4	component of oligomeric golgi complex 4	7.26125	7.26358	0.97919	-1.00162	-0.00233	-0.5σ
A0A2R8VKI7	Peptide:A0A2R8VKI7	Peptide:A0A2R8VKI7	7.26508	7.21424	0.453077	1.03587	0.0508425	+1σ
G5E8F8	Itgb5	integrin beta 5	7.2731	7.2774	0.932025	-1.00298	-0.004295	-0.5σ
O35927	Ctnnd2	catenin (cadherin associated protein), delta 2	7.27503	6.77216	2.90719e-05	1.41704	0.502878	+6σ
L8AZD2	Peptide:L8AZD2	Peptide:L8AZD2	7.27595	7.30456	0.700132	-1.02003	-0.028605	-0.5σ
Q80TA9	Epg5	ectopic P-granules autophagy protein 5 homolog (C. elegans)	7.27884	7.2606	0.580163	1.01273	0.0182475	+0.5σ
Q9CXU9	Eif1b	eukaryotic translation initiation factor 1B	7.28344	7.27177	0.89568	1.00812	0.0116725	+0.5σ
Q6PGL7	Washc2	WASH complex subunit 2`	7.2956	7.3655	0.181481	-1.04964	-0.069895	-1σ
Q8R5H6	Wasf1	WAS protein family, member 1	7.29939	7.43096	0.110422	-1.09549	-0.131575	-2σ
Q8K0C1	Ipo13	importin 13	7.30244	7.38933	0.314502	-1.06208	-0.0868925	-2σ
A2A432	Cul4b	cullin 4B	7.3094	7.24247	0.392359	1.04748	0.066925	+1σ
Q9CR21	Ndufab1	NADH:ubiquinone oxidoreductase subunit AB1	7.31601	7.24201	0.39143	1.05263	0.074	+1σ
O55229	Chkb	choline kinase beta	7.31824	7.3757	0.647311	-1.04064	-0.057465	-1σ
Q8BHL3	Tbc1d10b	TBC1 domain family, member 10b	7.32884	7.28072	0.565195	1.03391	0.0481175	+1σ
Q8BMF4	Dlat	dihydrolipoamide S-acetyltransferase (E2 component of pyruvate dehydrogenase complex)	7.32971	7.28569	0.290904	1.03098	0.0440125	+1σ
Q60902	Eps15l1	epidermal growth factor receptor pathway substrate 15-like 1	7.33683	7.30871	0.766726	1.01968	0.0281125	+0.5σ
P32067	Ssb	Sjogren syndrome antigen B	7.34573	7.30744	0.505351	1.0269	0.038295	+0.5σ
Q3TFD2	Lpcat1	lysophosphatidylcholine acyltransferase 1	7.35295	7.29295	0.129107	1.04247	0.0600075	+1σ
Q9CQY6	Uqcc2	ubiquinol-cytochrome c reductase complex assembly factor 2	7.35502	7.37059	0.840326	-1.01085	-0.0155675	-0.5σ
Q9WTI7	Myo1c	myosin IC	7.35547	7.41191	0.0775567	-1.0399	-0.0564425	-1σ
P42227	Stat3	signal transducer and activator of transcription 3	7.35596	7.32902	0.596622	1.01885	0.026945	+0.5σ
Q9DCV4	Rmdn1	regulator of microtubule dynamics 1	7.35764	7.26447	0.223862	1.06672	0.093175	+2σ
A2AIX1	Peptide:A2AIX1	Peptide:A2AIX1	7.35838	7.41971	0.558795	-1.04343	-0.061335	-1σ
Q8CI71	Vps50	VPS50 EARP/GARPII complex subunit	7.36134	7.32277	0.712728	1.02709	0.038565	+0.5σ
Q8BW87	Ap1s2	adaptor-related protein complex 1, sigma 2 subunit	7.3647	7.33722	0.617818	1.01924	0.0274875	+0.5σ
Q80WJ7	Mtdh	metadherin	7.37024	7.34335	0.893434	1.01881	0.0268875	+0.5σ
F7C846	Mtx1	metaxin 1	7.37233	7.42566	0.440407	-1.03766	-0.0533275	-1σ
Q3U9N4	Grn	granulin	7.3772	7.16549	0.360773	1.15806	0.211713	+3σ
Q80YA7	Dpp8	dipeptidylpeptidase 8	7.38039	7.37155	0.830011	1.00615	0.008845	+0.5σ
Q920Q6	Msi2	musashi RNA-binding protein 2	7.38104	7.35506	0.774833	1.01817	0.0259775	+0.5σ
Q6PIP5	Nudcd1	NudC domain containing 1	7.38587	7.47557	0.0991264	-1.06415	-0.0897025	-2σ
A0A1D5RLV1	Peptide:A0A1D5RLV1	Peptide:A0A1D5RLV1	7.39215	7.26319	0.295367	1.0935	0.12895	+2σ
Q80SY5	Prpf38b	PRP38 pre-mRNA processing factor 38 (yeast) domain containing B	7.39257	7.62621	0.131762	-1.1758	-0.233638	-3σ
P43136	Nr2f6	nuclear receptor subfamily 2, group F, member 6	7.39363	7.4217	0.575974	-1.01965	-0.0280675	-0.5σ
Q8JZY2	Commd10	COMM domain containing 10	7.39533	7.39563	0.997592	-1.00021	-0.0003	-0.5σ
Q9CRY7	Gdpd1	glycerophosphodiester phosphodiesterase domain containing 1	7.39547	7.45656	0.254143	-1.04326	-0.0610925	-1σ
P97390	Vps45	vacuolar protein sorting 45	7.39709	7.44754	0.706081	-1.03559	-0.05045	-1σ
Q9CW03	Smc3	structural maintenance of chromosomes 3	7.4076	7.33202	0.354643	1.05378	0.07557	+1σ
Q9WV76	Ap4b1	adaptor-related protein complex AP-4, beta 1	7.41507	7.4021	0.832674	1.00903	0.012975	+0.5σ
Q91YT0	Ndufv1	NADH:ubiquinone oxidoreductase core subunit V1	7.41597	7.43956	0.847167	-1.01649	-0.023595	-0.5σ
Q8R1G2	Cmbl	carboxymethylenebutenolidase-like (Pseudomonas)	7.41863	7.41005	0.870897	1.00597	0.0085825	+0.5σ
B1AZP2	Dlgap4	DLG associated protein 4	7.42468	7.4877	0.399565	-1.04465	-0.063015	-1σ
Q8R326	Pspc1	paraspeckle protein 1	7.43619	7.38298	0.448331	1.03758	0.05322	+1σ
Q64133	Maoa	monoamine oxidase A	7.4373	7.43416	0.941544	1.00218	0.00314	+0.5σ
P20612	Gnat1	guanine nucleotide binding protein, alpha transducing 1	7.44702	6.92893	0.104804	1.43205	0.518083	> +6σ
Q8R2Y8	Ptrh2	peptidyl-tRNA hydrolase 2	7.45442	7.47217	0.794234	-1.01238	-0.017745	-0.5σ
O08992	Sdcbp	syndecan binding protein	7.45586	7.52947	0.354711	-1.05234	-0.0736075	-1σ
P15208	Insr	insulin receptor	7.4592	7.4352	0.837278	1.01678	0.0240075	+0.5σ
Q8CCB4	Vps53	VPS53 GARP complex subunit	7.46242	7.40566	0.398599	1.04013	0.056765	+1σ
P58404	Strn4	striatin, calmodulin binding protein 4	7.46416	7.36686	0.469971	1.06977	0.0973	+2σ
Q8CBC7	Ftsj1	FtsJ RNA methyltransferase homolog 1 (E. coli)	7.47471	7.4213	0.187678	1.03772	0.0534125	+1σ
Q9D104	Srp19	signal recognition particle 19	7.47721	7.3898	0.190767	1.06247	0.0874175	+2σ
Q91WA3	Hdac11	histone deacetylase 11	7.48585	7.44341	0.763978	1.02985	0.0424375	+0.5σ
Q9QYB5	Add3	adducin 3 (gamma)	7.49037	7.59945	0.226487	-1.07854	-0.109085	-2σ
P53612	Rabggtb	Rab geranylgeranyl transferase, b subunit	7.50047	7.48079	0.73117	1.01374	0.01969	+0.5σ
B1ATI0	Peptide:B1ATI0	Peptide:B1ATI0	7.50314	7.52605	0.832843	-1.016	-0.022905	-0.5σ
Q91VU6	Dcaf11	DDB1 and CUL4 associated factor 11	7.5061	7.48213	0.806842	1.01676	0.023975	+0.5σ
Q9ESJ4	Nckipsd	NCK interacting protein with SH3 domain	7.50765	7.52532	0.888239	-1.01233	-0.017675	-0.5σ
P00405	COX2	cytochrome c oxidase subunit II	7.50885	7.48859	0.597455	1.01414	0.02026	+0.5σ
Q91VU8	Ptov1	prostate tumor over expressed gene 1	7.51195	7.50254	0.743993	1.00655	0.009415	+0.5σ
P53808	Peptide:P53808	Peptide:P53808	7.51835	7.53391	0.685961	-1.01084	-0.0155575	-0.5σ
Q99KD5	Unc45a	unc-45 myosin chaperone A	7.52214	7.46875	0.620644	1.0377	0.0533875	+1σ
Q7TQK5	Ccdc93	coiled-coil domain containing 93	7.52373	7.62021	0.113413	-1.06916	-0.0964775	-2σ
Q9CZH3	Psmg3	proteasome (prosome, macropain) assembly chaperone 3	7.52445	7.57418	0.356675	-1.03507	-0.0497275	-1σ
B2RQR2	Mpdz	multiple PDZ domain crumbs cell polarity complex component	7.53294	7.48076	0.593617	1.03684	0.05219	+1σ
Q8K387	Usp45	ubiquitin specific petidase 45	7.53699	7.5326	0.949298	1.00305	0.00439	+0.5σ
P60904	Dnajc5	DnaJ heat shock protein family (Hsp40) member C5	7.53898	7.60777	0.554406	-1.04884	-0.06879	-1σ
Q8VHX6	Flnc	filamin C, gamma	7.54607	7.61434	0.233834	-1.04846	-0.0682725	-1σ
Q3UQN2	Fcho2	FCH domain only 2	7.54609	7.54489	0.987451	1.00084	0.001205	+0.5σ
Q9CWR1	Wdr73	WD repeat domain 73	7.54792	7.69382	0.181469	-1.10642	-0.145903	-2σ
P14873	Map1b	microtubule-associated protein 1B	7.55086	7.52368	0.718338	1.01901	0.027175	+0.5σ
Q9EQ20	Aldh6a1	aldehyde dehydrogenase family 6, subfamily A1	7.55615	7.48492	0.365122	1.05062	0.071235	+1σ
Q9JHH9	Copz2	coatomer protein complex, subunit zeta 2	7.57203	7.58425	0.918337	-1.0085	-0.012215	-0.5σ
Q922R1	D230025D16Rik	RIKEN cDNA D230025D16 gene	7.5776	7.54295	0.534265	1.02431	0.03465	+0.5σ
Q5U4D9	Thoc6	THO complex 6	7.58594	7.63517	0.349982	-1.03471	-0.0492275	-1σ
Q3U2K8	Agfg2	ArfGAP with FG repeats 2	7.58807	7.55698	0.647979	1.02179	0.031095	+0.5σ
Q8BTR5	Dusp28	dual specificity phosphatase 28	7.58855	7.60677	0.864354	-1.01271	-0.018225	-0.5σ
E9QJX9	Peptide:E9QJX9	Peptide:E9QJX9	7.58863	7.52879	0.405862	1.04236	0.0598475	+1σ
Q3TZZ7	Esyt2	extended synaptotagmin-like protein 2	7.59213	7.61382	0.716879	-1.01515	-0.0216925	-0.5σ
A0A0R4J298	Peptide:A0A0R4J298	Peptide:A0A0R4J298	7.59303	7.63092	0.172408	-1.02662	-0.0378975	-0.5σ
Q8C7K6	Pcyox1l	prenylcysteine oxidase 1 like	7.5966	7.60425	0.931124	-1.00532	-0.007655	-0.5σ
Q6IMF0	Krt87	keratin 87	7.59959	8.0961	0.262061	-1.41079	-0.496508	-6σ
E9Q137	Tex264	testis expressed gene 264	7.59995	7.50633	0.396134	1.06704	0.09362	+2σ
Q9WUA5	Epm2a	epilepsy, progressive myoclonic epilepsy, type 2 gene alpha	7.60708	7.57245	0.567232	1.02429	0.034625	+0.5σ
Q8BH65	Dennd6a	DENN/MADD domain containing 6A	7.64476	7.62594	0.783187	1.01313	0.0188225	+0.5σ
E0CZB3	Ubl5	ubiquitin-like 5	7.64794	7.6044	0.69893	1.03064	0.0435425	+1σ
Q8BZB2	Ppcdc	phosphopantothenoylcysteine decarboxylase	7.65808	7.68392	0.580682	-1.01807	-0.0258325	-0.5σ
O09114	Ptgds	prostaglandin D2 synthase (brain)	7.6601	7.64441	0.903301	1.01093	0.0156875	+0.5σ
Q8R5A6	Tbc1d22a	TBC1 domain family, member 22a	7.66097	7.5989	0.384491	1.04396	0.062065	+1σ
Q9JM13	Rabgef1	RAB guanine nucleotide exchange factor (GEF) 1	7.66175	7.74265	0.276904	-1.05768	-0.0808975	-1σ
O54804	Chka	choline kinase alpha	7.66308	7.65445	0.891439	1.00599	0.0086225	+0.5σ
Q8BP74	Pstk	phosphoseryl-tRNA kinase	7.66516	7.66282	0.962628	1.00163	0.0023425	+0.5σ
E9Q557	Dsp	desmoplakin	7.66779	7.73387	0.493692	-1.04686	-0.066075	-1σ
F8WIS9	Peptide:F8WIS9	Peptide:F8WIS9	7.67247	7.74082	0.456968	-1.04852	-0.06835	-1σ
Q6RI63	Fam120b	family with sequence similarity 120, member B	7.67408	7.83437	0.12768	-1.11751	-0.160287	-2σ
Q6PB51	Ccdc117	coiled-coil domain containing 117	7.67562	7.66534	0.898837	1.00715	0.0102775	+0.5σ
Q8R0G9	Nup133	nucleoporin 133	7.68164	7.74697	0.577649	-1.04633	-0.0653375	-1σ
P21614	Gc	vitamin D binding protein	7.70158	7.36735	0.325486	1.2607	0.334228	+6σ
G5E8W8	Zfp185	zinc finger protein 185	7.70275	7.86285	0.142054	-1.11736	-0.1601	-2σ
O88986	Gcat	glycine C-acetyltransferase (2-amino-3-ketobutyrate-coenzyme A ligase)	7.7045	7.71711	0.794748	-1.00878	-0.0126125	-0.5σ
S4R1M4	Peptide:S4R1M4	Peptide:S4R1M4	7.70594	7.70981	0.955468	-1.00268	-0.003865	-0.5σ
F6TZU3	Peptide:F6TZU3	Peptide:F6TZU3	7.7107	7.8156	0.168392	-1.07542	-0.1049	-2σ
O35683	Ndufa1	NADH:ubiquinone oxidoreductase subunit A1	7.71413	7.7516	0.407897	-1.02632	-0.037475	-0.5σ
P70175	Dlg3	discs large MAGUK scaffold protein 3	7.71964	7.59538	0.183585	1.08995	0.12426	+2σ
E0CXE4	Peptide:E0CXE4	Peptide:E0CXE4	7.72069	7.75015	0.68866	-1.02063	-0.029455	-0.5σ
Q9D024	Ccdc47	coiled-coil domain containing 47	7.7264	7.80451	0.494429	-1.05563	-0.0781075	-1σ
Q9WVL1	Ap4s1	adaptor-related protein complex AP-4, sigma 1	7.73152	7.72738	0.967894	1.00288	0.0041475	+0.5σ
P25322	Ccnd1	cyclin D1	7.73374	7.78332	0.519838	-1.03496	-0.0495775	-1σ
P70318	Tial1	Tia1 cytotoxic granule-associated RNA binding protein-like 1	7.73522	7.72844	0.901812	1.00471	0.0067825	+0.5σ
Q99MK8	Grk2	G protein-coupled receptor kinase 2	7.7365	7.64006	0.31697	1.06913	0.0964425	+2σ
Z4YJW6	Plekhm2	pleckstrin homology domain containing, family M (with RUN domain) member 2	7.73926	7.59797	0.168011	1.10289	0.141288	+2σ
E9QKI4	Peptide:E9QKI4	Peptide:E9QKI4	7.73959	7.70728	0.671264	1.02265	0.03231	+0.5σ
Q9CX86	Hnrnpa0	heterogeneous nuclear ribonucleoprotein A0	7.7443	7.69791	0.487433	1.03267	0.0463825	+1σ
Q62084	Ppp1r14b	protein phosphatase 1, regulatory inhibitor subunit 14B	7.75721	7.85269	0.874604	-1.06842	-0.0954775	-2σ
Q8VED2	Bloc1s4	biogenesis of lysosomal organelles complex-1, subunit 4, cappuccino	7.75975	7.74383	0.817074	1.0111	0.01592	+0.5σ
Q5SF07	Igf2bp2	insulin-like growth factor 2 mRNA binding protein 2	7.76133	7.79064	0.719985	-1.02052	-0.02931	-0.5σ
P61965	Wdr5	WD repeat domain 5	7.76309	7.83689	0.608357	-1.05248	-0.0737925	-1σ
Q3UMB5	Smcr8	Smith-Magenis syndrome chromosome region, candidate 8 homolog (human)	7.76689	7.78548	0.701965	-1.01298	-0.0186	-0.5σ
P56213	Gfer	growth factor, augmenter of liver regeneration	7.76882	7.65405	0.333688	1.0828	0.11477	+2σ
Q68FF6	Git1	GIT ArfGAP 1	7.76905	7.62397	0.00165425	1.10579	0.145072	+2σ
Q91WG5	Prkag2	protein kinase, AMP-activated, gamma 2 non-catalytic subunit	7.77053	7.74416	0.732632	1.01844	0.0263675	+0.5σ
Q8BWR4	Usp40	ubiquitin specific peptidase 40	7.7711	7.76662	0.950441	1.00311	0.004485	+0.5σ
A0A0R4J0U7	Commd5	COMM domain containing 5	7.78047	7.82707	0.280496	-1.03283	-0.046605	-1σ
Q8VE43	Metrnl	meteorin, glial cell differentiation regulator-like	7.78935	7.8532	0.511641	-1.04525	-0.0638425	-1σ
Q8QZT1	Acat1	acetyl-Coenzyme A acetyltransferase 1	7.79002	7.77441	0.867148	1.01088	0.01561	+0.5σ
Q9JJA4	Wdr12	WD repeat domain 12	7.80902	7.87157	0.0638207	-1.04431	-0.062545	-1σ
Q9D7J4	Cox20	cytochrome c oxidase assembly protein 20	7.81572	7.80729	0.864277	1.00586	0.008425	+0.5σ
Q9QXK7	Cpsf3	cleavage and polyadenylation specificity factor 3	7.81707	7.87534	0.28094	-1.04121	-0.0582675	-1σ
Q9DBH0	Wwp2	WW domain containing E3 ubiquitin protein ligase 2	7.82133	7.87784	0.487933	-1.03995	-0.0565075	-1σ
P48024	Eif1	eukaryotic translation initiation factor 1	7.82539	7.91546	0.261071	-1.06442	-0.0900675	-2σ
P11881	Itpr1	inositol 1,4,5-trisphosphate receptor 1	7.83634	7.87424	0.650715	-1.02662	-0.037905	-0.5σ
Q8C079	Strip1	striatin interacting protein 1	7.83912	7.83563	0.960662	1.00242	0.0034825	+0.5σ
P16125	Ldhb	lactate dehydrogenase B	7.83937	7.71652	0.0566514	1.08888	0.122845	+2σ
E9PZ91	Fhit	fragile histidine triad gene	7.84538	7.91878	0.334879	-1.05219	-0.0734	-1σ
Q91YP0	L2hgdh	L-2-hydroxyglutarate dehydrogenase	7.8494	7.86203	0.89428	-1.0088	-0.012635	-0.5σ
Q6PD10	Ip6k1	inositol hexaphosphate kinase 1	7.85161	7.85866	0.878725	-1.0049	-0.0070475	-0.5σ
Q9WUB0	Rbck1	RanBP-type and C3HC4-type zinc finger containing 1	7.85979	7.92075	0.303834	-1.04316	-0.060955	-1σ
P61967	Ap1s1	adaptor protein complex AP-1, sigma 1	7.86195	7.92915	0.575242	-1.04768	-0.0671975	-1σ
Q923G2	Polr2h	polymerase (RNA) II (DNA directed) polypeptide H	7.86258	7.82986	0.675089	1.02294	0.0327225	+0.5σ
Q9DCU6	Mrpl4	mitochondrial ribosomal protein L4	7.86461	7.78473	0.614986	1.05693	0.079875	+1σ
Q9R008	Mvk	mevalonate kinase	7.86573	7.92407	0.494104	-1.04126	-0.058335	-1σ
Q8BHF7	Pgs1	phosphatidylglycerophosphate synthase 1	7.86826	7.84738	0.587991	1.01458	0.02088	+0.5σ
A2ATU9	Peptide:A2ATU9	Peptide:A2ATU9	7.86859	7.77905	0.153542	1.06403	0.0895325	+2σ
Q9QYS9	Qk	quaking	7.87545	7.8499	0.45468	1.01786	0.0255425	+0.5σ
A0A286YDB8	Peptide:A0A286YDB8	Peptide:A0A286YDB8	7.87644	7.92049	0.299219	-1.031	-0.0440475	-1σ
O08688	Capn5	calpain 5	7.88336	7.93367	0.459194	-1.03548	-0.050305	-1σ
P63024	Vamp3	vesicle-associated membrane protein 3	7.89054	7.92792	0.802366	-1.02625	-0.0373825	-0.5σ
Q9CQX5	Cldnd1	claudin domain containing 1	7.8921	7.92145	0.743249	-1.02056	-0.029355	-0.5σ
A0A0R4J0H3	Rbp3	retinol binding protein 3, interstitial	7.89386	7.70651	0.252922	1.13867	0.18735	+3σ
Q8BW56	Gtdc1	glycosyltransferase-like domain containing 1	7.89787	7.85313	0.546163	1.0315	0.04475	+1σ
D3YZP9	Ccdc6	coiled-coil domain containing 6	7.8998	7.83025	0.307078	1.04939	0.0695575	+1σ
Q9CQ22	Lamtor1	late endosomal/lysosomal adaptor, MAPK and MTOR activator 1	7.90463	7.92065	0.4884	-1.01117	-0.0160225	-0.5σ
A0A0R4J0J5	Ints9	integrator complex subunit 9	7.90491	7.82841	0.0161414	1.05446	0.0765	+1σ
P70662	Ldb1	LIM domain binding 1	7.90716	7.82764	0.753906	1.05667	0.07952	+1σ
A0A2I3BQ07	Peptide:A0A2I3BQ07	Peptide:A0A2I3BQ07	7.91114	7.94666	0.732443	-1.02492	-0.0355175	-0.5σ
P70460	Vasp	vasodilator-stimulated phosphoprotein	7.91271	7.8907	0.821996	1.01537	0.0220125	+0.5σ
Q9CZX9	Emc4	ER membrane protein complex subunit 4	7.91575	7.97683	0.581021	-1.04324	-0.061075	-1σ
Q9D8V0	H13	histocompatibility 13	7.91957	7.77649	0.22502	1.10426	0.143078	+2σ
Q3UNZ8	Cryzl2	crystallin zeta like 2	7.92023	7.97495	0.528741	-1.03866	-0.0547175	-1σ
E0CZ72	Peptide:E0CZ72	Peptide:E0CZ72	7.92495	7.92365	0.979062	1.0009	0.001295	+0.5σ
P62307	Snrpf	small nuclear ribonucleoprotein polypeptide F	7.92788	7.95725	0.80442	-1.02057	-0.0293775	-0.5σ
Q6PB44	Ptpn23	protein tyrosine phosphatase, non-receptor type 23	7.92817	7.82462	0.100335	1.07441	0.103547	+2σ
E9QN39	Peptide:E9QN39	Peptide:E9QN39	7.93042	8.06324	0.0899974	-1.09643	-0.132817	-2σ
Q3U741	Ddx17	DEAD box helicase 17	7.94571	8.05503	0.268517	-1.07872	-0.109325	-2σ
Q9JM98	Wrap73	WD repeat containing, antisense to Trp73	7.94869	7.94085	0.840511	1.00545	0.007835	+0.5σ
Q8BFQ9	Klhl42	kelch-like 42	7.9499	7.97284	0.759721	-1.01603	-0.0229375	-0.5σ
Q8CBE3	Wdr37	WD repeat domain 37	7.95556	8.02389	0.127033	-1.04851	-0.0683375	-1σ
Q99J83	Atg5	autophagy related 5	7.961	7.90273	0.419256	1.04121	0.0582675	+1σ
A0A0R4J078	Ubxn4	UBX domain protein 4	7.9645	7.93717	0.775369	1.01913	0.02734	+0.5σ
P39054	Dnm2	dynamin 2	7.97079	8.08212	0.06583	-1.08023	-0.111337	-2σ
Q9D0M0	Exosc7	exosome component 7	7.98014	8.02309	0.354541	-1.03022	-0.0429475	-0.5σ
Q8BGH2	Samm50	SAMM50 sorting and assembly machinery component	7.99291	8.04549	0.328172	-1.03712	-0.0525825	-1σ
P11930	Nudt19	nudix (nucleoside diphosphate linked moiety X)-type motif 19	7.9944	7.86486	0.646622	1.09395	0.129542	+2σ
Q64152	Btf3	basic transcription factor 3	7.99822	7.94918	0.267421	1.03458	0.04904	+1σ
Q6ZQ58	Larp1	La ribonucleoprotein domain family, member 1	8.00847	7.93918	0.302966	1.0492	0.0692875	+1σ
P58544	Btbd1	BTB (POZ) domain containing 1	8.01628	8.15639	0.677072	-1.10199	-0.140107	-2σ
F6UV46	Peptide:F6UV46	Peptide:F6UV46	8.01633	8.11794	0.499999	-1.07297	-0.10161	-2σ
Q99MR6	Srrt	serrate RNA effector molecule homolog (Arabidopsis)	8.021	8.08064	0.477018	-1.0422	-0.0596375	-1σ
Q8C084	Snx22	sorting nexin 22	8.02903	8.04877	0.679743	-1.01378	-0.01974	-0.5σ
P62073	Timm10	translocase of inner mitochondrial membrane 10	8.03071	7.9747	0.621218	1.03958	0.0560075	+1σ
D3Z6D5	Fez2	fasciculation and elongation protein zeta 2 (zygin II)	8.03155	8.00312	0.672573	1.0199	0.0284325	+0.5σ
Q9DBS5	Klc4	kinesin light chain 4	8.03618	8.27988	0.0587688	-1.18403	-0.243703	-3σ
P61957	Sumo2	small ubiquitin-like modifier 2	8.03965	7.94999	0.528003	1.06412	0.089655	+2σ
A2AKG8	Focad	focadhesin	8.04489	8.03579	0.810855	1.00633	0.009105	+0.5σ
Q3TZX3	Slc25a33	solute carrier family 25, member 33	8.05599	8.17182	0.157664	-1.0836	-0.115832	-2σ
Q62419	Sh3gl1	SH3-domain GRB2-like 1	8.06442	8.05866	0.962751	1.004	0.0057575	+0.5σ
Q80TB8	Vat1l	vesicle amine transport protein 1 like	8.06657	8.127	0.28568	-1.04278	-0.06043	-1σ
P09925	Surf1	surfeit gene 1	8.07116	7.98432	0.203607	1.06204	0.086835	+2σ
Q8C0J2	Atg16l1	autophagy related 16-like 1 (S. cerevisiae)	8.07213	8.04968	0.790456	1.01569	0.0224575	+0.5σ
O35250	Exoc7	exocyst complex component 7	8.07533	8.10843	0.818284	-1.02321	-0.0331	-0.5σ
S4R1W8	Peptide:S4R1W8	Peptide:S4R1W8	8.08169	7.97884	0.208247	1.07389	0.10285	+2σ
Q80Z24	Negr1	neuronal growth regulator 1	8.08221	8.12156	0.591684	-1.02765	-0.03935	-0.5σ
Q3ULA2	Btrc	beta-transducin repeat containing protein	8.09174	8.13192	0.263833	-1.02824	-0.0401825	-0.5σ
Q9JK38	Gnpnat1	glucosamine-phosphate N-acetyltransferase 1	8.0928	8.08068	0.872357	1.00844	0.01212	+0.5σ
Q8BHR8	1110051M20Rik	RIKEN cDNA 1110051M20 gene	8.09746	8.17261	0.505396	-1.05347	-0.0751475	-1σ
A0A0G2JEA5	Peptide:A0A0G2JEA5	Peptide:A0A0G2JEA5	8.09786	8.09471	0.942193	1.00219	0.0031575	+0.5σ
A0A140LHG8	Peptide:A0A140LHG8	Peptide:A0A140LHG8	8.09836	8.00375	0.152853	1.06778	0.0946125	+2σ
P17047	Lamp2	lysosomal-associated membrane protein 2	8.10151	8.03711	0.171026	1.04565	0.0644025	+1σ
O88888	Apba3	amyloid beta (A4) precursor protein-binding, family A, member 3	8.10739	8.14111	0.79237	-1.02365	-0.0337225	-0.5σ
F8VQN6	Arhgef12	Rho guanine nucleotide exchange factor (GEF) 12	8.1097	8.09616	0.87049	1.00943	0.0135375	+0.5σ
Q9CYP7	Sesn3	sestrin 3	8.1148	8.02117	0.442364	1.06706	0.093635	+2σ
Q9CZU6	Cs	citrate synthase	8.12367	7.9797	0.338698	1.10494	0.143965	+2σ
Q9D4H1	Exoc2	exocyst complex component 2	8.12465	8.10233	0.636742	1.01559	0.02232	+0.5σ
P39429	Traf2	TNF receptor-associated factor 2	8.12818	8.1073	0.684601	1.01457	0.0208725	+0.5σ
B2RXM5	Sec14l5	SEC14-like lipid binding 5	8.12856	8.19139	0.273676	-1.04451	-0.0628275	-1σ
P59913	Pcmtd1	protein-L-isoaspartate (D-aspartate) O-methyltransferase domain containing 1	8.13619	8.25213	0.545517	-1.08368	-0.115945	-2σ
Q91W86	Vps11	VPS11, CORVET/HOPS core subunit	8.13723	8.13039	0.87509	1.00476	0.0068475	+0.5σ
A0A0R4J094	Fahd2a	fumarylacetoacetate hydrolase domain containing 2A	8.13781	8.09132	0.461963	1.03275	0.0464925	+1σ
Q9CY52	Thg1l	tRNA-histidine guanylyltransferase 1-like (S. cerevisiae)	8.13818	8.18544	0.587598	-1.0333	-0.04726	-1σ
O88441	Mtx2	metaxin 2	8.1454	8.21175	0.522628	-1.04706	-0.0663475	-1σ
Q8CGQ8	Slc24a4	solute carrier family 24 (sodium/potassium/calcium exchanger), member 4	8.14896	8.18455	0.539605	-1.02498	-0.0355925	-0.5σ
Q6ZQ82	Arhgap26	Rho GTPase activating protein 26	8.14935	8.25114	0.180582	-1.0731	-0.101788	-2σ
Q9JKC8	Ap3m1	adaptor-related protein complex 3, mu 1 subunit	8.15064	8.19393	0.160309	-1.03046	-0.0432875	-1σ
Q8BQM4	Heatr3	HEAT repeat containing 3	8.15384	8.17806	0.527074	-1.01694	-0.0242275	-0.5σ
Q9D7M8	Polr2d	polymerase (RNA) II (DNA directed) polypeptide D	8.1544	8.15859	0.936134	-1.00291	-0.0041875	-0.5σ
Q9DBR7	Ppp1r12a	protein phosphatase 1, regulatory subunit 12A	8.1716	8.11596	0.0555388	1.03932	0.05564	+1σ
Q80VQ1	Lrrc1	leucine rich repeat containing 1	8.17647	8.24021	0.537215	-1.04518	-0.063745	-1σ
P45878	Fkbp2	FK506 binding protein 2	8.18062	8.14105	0.723812	1.0278	0.0395625	+0.5σ
A0A0R4J0M9	Vcpip1	valosin containing protein (p97)/p47 complex interacting protein 1	8.18236	8.17195	0.835921	1.00725	0.0104175	+0.5σ
A2CG35	Peptide:A2CG35	Peptide:A2CG35	8.18716	8.27291	0.0355722	-1.06124	-0.085755	-1σ
Q8K2Q9	Shtn1	shootin 1	8.18855	8.25861	0.383044	-1.04975	-0.0700525	-1σ
Q80X50	Ubap2l	ubiquitin-associated protein 2-like	8.19074	8.11948	0.183761	1.05063	0.0712575	+1σ
Q3UUW5	Peptide:Q3UUW5	Peptide:Q3UUW5	8.19261	8.24228	0.359532	-1.03503	-0.0496675	-1σ
D3YWD3	Tmem245	transmembrane protein 245	8.19382	8.08685	0.563378	1.07696	0.10697	+2σ
Q4VAA2	Cdv3	carnitine deficiency-associated gene expressed in ventricle 3	8.20133	8.27412	0.72036	-1.05175	-0.07279	-1σ
Q60780	Peptide:Q60780	Peptide:Q60780	8.20373	8.28454	0.15626	-1.05761	-0.0808125	-1σ
A0A0R4J0Q9	Cog7	component of oligomeric golgi complex 7	8.20419	8.25121	0.653462	-1.03313	-0.0470275	-1σ
P21278	Gna11	guanine nucleotide binding protein, alpha 11	8.20505	8.21702	0.884382	-1.00833	-0.01197	-0.5σ
P62878	Rbx1	ring-box 1	8.21093	8.29687	0.387858	-1.06138	-0.085935	-1σ
Q9D0T1	Snu13	SNU13 homolog, small nuclear ribonucleoprotein (U4/U6.U5)	8.21311	8.19968	0.902193	1.00935	0.0134225	+0.5σ
O35182	Smad6	SMAD family member 6	8.21433	8.25442	0.413231	-1.02818	-0.0400875	-0.5σ
Q9D7S9	Chmp5	charged multivesicular body protein 5	8.21817	8.07509	0.298679	1.10426	0.143077	+2σ
Q3THS6	Mat2a	methionine adenosyltransferase II, alpha	8.22818	8.19858	0.47497	1.02073	0.0296	+0.5σ
F8WIU7	Prmt9	protein arginine methyltransferase 9	8.23001	8.22268	0.92728	1.00509	0.00733	+0.5σ
Q9CR51	Atp6v1g1	ATPase, H+ transporting, lysosomal V1 subunit G1	8.23197	8.12107	0.442398	1.0799	0.110892	+2σ
P21126	Gm44504	predicted readthrough transcript (NMD candidate), 44504	8.23208	8.16009	0.121945	1.05116	0.0719825	+1σ
P63147	Ube2b	ubiquitin-conjugating enzyme E2B	8.24959	8.23056	0.731976	1.01328	0.0190275	+0.5σ
O55091	Impact	impact, RWD domain protein	8.25433	8.22297	0.432988	1.02197	0.031355	+0.5σ
Q9JMJ2	Fbxw4	F-box and WD-40 domain protein 4	8.25764	8.29007	0.468275	-1.02274	-0.0324325	-0.5σ
D3YTS1	Peptide:D3YTS1	Peptide:D3YTS1	8.25915	8.2822	0.382086	-1.01611	-0.02305	-0.5σ
E9Q9H0	Peptide:E9Q9H0	Peptide:E9Q9H0	8.26218	8.23971	0.55851	1.0157	0.0224725	+0.5σ
F8WIZ7	Osbpl6	oxysterol binding protein-like 6	8.2655	8.32264	0.128211	-1.0404	-0.0571375	-1σ
G5E8X1	Peptide:G5E8X1	Peptide:G5E8X1	8.26628	8.25696	0.833261	1.00648	0.0093175	+0.5σ
Q9CQE1	Nipsnap3b	nipsnap homolog 3B	8.26632	8.26886	0.975242	-1.00176	-0.0025425	-0.5σ
Q9R1R2	Trim3	tripartite motif-containing 3	8.27052	8.27047	0.999696	1.00003	4.5e-05	+0.5σ
E9QAS5	Peptide:E9QAS5	Peptide:E9QAS5	8.2722	8.20268	0.193589	1.04937	0.069525	+1σ
E9Q8Z5	Peptide:E9Q8Z5	Peptide:E9Q8Z5	8.27703	8.19984	0.541311	1.05497	0.0771975	+1σ
Q8VBV3	Exosc2	exosome component 2	8.28399	8.25733	0.687891	1.01865	0.026655	+0.5σ
P70268	Pkn1	protein kinase N1	8.29011	8.31433	0.716364	-1.01693	-0.024225	-0.5σ
P70697	Urod	uroporphyrinogen decarboxylase	8.2943	8.32092	0.587842	-1.01862	-0.0266225	-0.5σ
Q6ZPE2	Sbf1	SET binding factor 1	8.30017	8.34212	0.542261	-1.02951	-0.0419525	-0.5σ
O09012	Pex5	peroxisomal biogenesis factor 5	8.30063	8.26391	0.720797	1.02578	0.036725	+0.5σ
D6RI20	Peptide:D6RI20	Peptide:D6RI20	8.30233	8.30153	0.989961	1.00056	0.000805	+0.5σ
Q8R1P4	Atg10	autophagy related 10	8.30435	8.34658	0.281793	-1.0297	-0.0422275	-0.5σ
Q6PD19	Armh3	armadillo-like helical domain containing 3	8.3054	8.29344	0.802173	1.00832	0.0119575	+0.5σ
A2A4A1	Dnajc24	DnaJ heat shock protein family (Hsp40) member C24	8.3095	8.26657	0.401639	1.0302	0.04293	+0.5σ
P56546	Ctbp2	C-terminal binding protein 2	8.30978	8.28314	0.800055	1.01864	0.02664	+0.5σ
Q9JJK5	Herpud1	homocysteine-inducible, endoplasmic reticulum stress-inducible, ubiquitin-like domain member 1	8.32137	8.35281	0.722614	-1.02203	-0.0314375	-0.5σ
B1AR74	Peptide:B1AR74	Peptide:B1AR74	8.32268	8.41269	0.154433	-1.06438	-0.090015	-2σ
O35598	Adam10	a disintegrin and metallopeptidase domain 10	8.3227	8.20621	0.370385	1.0841	0.116495	+2σ
Q543M9	Trp53rkb	transformation related protein 53 regulating kinase B	8.32282	8.34373	0.845864	-1.0146	-0.02091	-0.5σ
I7HJS2	Taz	tafazzin	8.32333	8.28247	0.306999	1.02872	0.04085	+0.5σ
O88811	Stam2	signal transducing adaptor molecule (SH3 domain and ITAM motif) 2	8.33274	8.31688	0.833142	1.01105	0.01586	+0.5σ
E9QN63	Peptide:E9QN63	Peptide:E9QN63	8.34034	8.39785	0.431077	-1.04067	-0.0575075	-1σ
Q9CWE0	Mtfr1l	mitochondrial fission regulator 1-like	8.34455	8.29299	0.245428	1.03638	0.0515575	+1σ
A0ZV96	Peptide:A0ZV96	Peptide:A0ZV96	8.35047	8.38261	0.501824	-1.02253	-0.0321425	-0.5σ
A0A0R4J124	Srpk2	serine/arginine-rich protein specific kinase 2	8.35173	8.44045	0.406318	-1.06342	-0.0887125	-2σ
Q9DC16	Ergic1	endoplasmic reticulum-golgi intermediate compartment (ERGIC) 1	8.35689	8.42237	0.672623	-1.04644	-0.0654875	-1σ
Q8CC70	Cfap300	cilia and flagella associated protein 300	8.3581	8.42672	0.160886	-1.04871	-0.068615	-1σ
Q91W82	Ube2e2	ubiquitin-conjugating enzyme E2E 2	8.35965	8.4965	0.175826	-1.0995	-0.136852	-2σ
Q8VIP4	Rcan2	regulator of calcineurin 2	8.36112	8.28447	0.372623	1.05457	0.0766525	+1σ
Q8CII2	Cdc123	cell division cycle 123	8.36481	8.35134	0.853349	1.00938	0.0134725	+0.5σ
Q8VDJ3	Hdlbp	high density lipoprotein (HDL) binding protein	8.36548	8.39573	0.616869	-1.02118	-0.03024	-0.5σ
Q9D7K2	Ten1	TEN1 telomerase capping complex subunit	8.37346	8.41401	0.503534	-1.0285	-0.0405475	-0.5σ
Q9WUZ7	Sh3bgr	SH3-binding domain glutamic acid-rich protein	8.37802	8.46606	0.546804	-1.06293	-0.0880425	-2σ
Q8BVG4	Dpp9	dipeptidylpeptidase 9	8.37901	8.35855	0.846611	1.01428	0.020455	+0.5σ
Q8BMS1	Hadha	hydroxyacyl-CoA dehydrogenase trifunctional multienzyme complex subunit alpha	8.37911	8.36524	0.697687	1.00966	0.0138725	+0.5σ
Q9JLQ0	Cd2ap	CD2-associated protein	8.37954	8.37557	0.942615	1.00275	0.0039675	+0.5σ
E9Q6R7	Utrn	utrophin	8.38617	8.45236	0.594759	-1.04695	-0.0661875	-1σ
Q8QZZ7	Tprkb	Tp53rk binding protein	8.38914	8.36152	0.382301	1.01933	0.02762	+0.5σ
Q9Z0U1	Tjp2	tight junction protein 2	8.39014	8.43489	0.273724	-1.0315	-0.04475	-1σ
Q810D6	Grwd1	glutamate-rich WD repeat containing 1	8.39974	8.49386	0.0584704	-1.06742	-0.0941225	-2σ
Q99JX3	Gorasp2	golgi reassembly stacking protein 2	8.40266	8.39937	0.958702	1.00228	0.003285	+0.5σ
Q9D4F8	Tubgcp4	tubulin, gamma complex associated protein 4	8.40361	8.4782	0.245812	-1.05306	-0.0745875	-1σ
O35648	Cetn3	centrin 3	8.40605	8.39554	0.861632	1.00732	0.010515	+0.5σ
K3W4S4	Peptide:K3W4S4	Peptide:K3W4S4	8.40829	8.29196	0.507962	1.08397	0.11633	+2σ
Q8VE70	Pdcd10	programmed cell death 10	8.41106	8.33954	0.261939	1.05082	0.0715175	+1σ
P62305	Snrpe	small nuclear ribonucleoprotein E	8.41801	8.481	0.409144	-1.04463	-0.062995	-1σ
Q8K021	Scamp1	secretory carrier membrane protein 1	8.42807	8.39353	0.758084	1.02423	0.034535	+0.5σ
Q9D8Z1	Ascc1	activating signal cointegrator 1 complex subunit 1	8.43142	8.43472	0.972876	-1.00229	-0.0033	-0.5σ
Q9CWZ3	Rbm8a	RNA binding motif protein 8a	8.4343	8.47049	0.249606	-1.02541	-0.036195	-0.5σ
A0A286YCV9	Peptide:A0A286YCV9	Peptide:A0A286YCV9	8.44018	8.38866	0.397612	1.03636	0.05152	+1σ
P11031	Sub1	SUB1 homolog, transcriptional regulator	8.45072	8.40497	0.713305	1.03222	0.04575	+1σ
A0A0A6YWG7	Peptide:A0A0A6YWG7	Peptide:A0A0A6YWG7	8.45277	8.4679	0.678118	-1.01054	-0.0151275	-0.5σ
E9Q969	Peptide:E9Q969	Peptide:E9Q969	8.4532	8.44542	0.79471	1.0054	0.007775	+0.5σ
Q9CQ69	Uqcrq	ubiquinol-cytochrome c reductase, complex III subunit VII	8.45518	8.47923	0.855675	-1.01681	-0.0240525	-0.5σ
Q8C5N5	Pdcd2l	programmed cell death 2-like	8.45768	8.36305	0.392934	1.06779	0.0946325	+2σ
Q9JI10	Stk3	serine/threonine kinase 3	8.46199	8.47545	0.8614	-1.00937	-0.013455	-0.5σ
Q9R194	Cry2	cryptochrome 2 (photolyase-like)	8.46199	8.58224	0.0345045	-1.08692	-0.12025	-2σ
E9QJW9	Tpsb2	tryptase beta 2	8.46872	8.49779	0.781706	-1.02036	-0.029075	-0.5σ
A0A0A0MQE5	Camsap1	calmodulin regulated spectrin-associated protein 1	8.46952	8.27389	0.453122	1.14522	0.195625	+3σ
Q9JL35	Hmgn5	high-mobility group nucleosome binding domain 5	8.47486	8.46653	0.911168	1.00579	0.00833	+0.5σ
P57716	Ncstn	nicastrin	8.4751	8.57403	0.0899527	-1.07098	-0.09893	-2σ
A2AT37	Upf2	UPF2 regulator of nonsense transcripts homolog (yeast)	8.48323	8.39896	0.248965	1.06015	0.0842725	+1σ
Q8BP00	Iqcb1	IQ calmodulin-binding motif containing 1	8.48455	8.53033	0.564265	-1.03224	-0.04578	-1σ
O35099	Map3k5	mitogen-activated protein kinase kinase kinase 5	8.49103	8.46926	0.768346	1.0152	0.0217675	+0.5σ
Q8CJG1	Ago1	argonaute RISC catalytic subunit 1	8.49324	8.51966	0.546076	-1.01848	-0.02642	-0.5σ
Q99PL5	Rrbp1	ribosome binding protein 1	8.49565	8.35951	0.441033	1.09896	0.136145	+2σ
Q6NVF0	Ocrl	OCRL, inositol polyphosphate-5-phosphatase	8.5007	8.53097	0.46499	-1.02121	-0.030275	-0.5σ
Q8K0P3	Meak7	MTOR associated protein , eak-7 homolog	8.50132	8.52101	0.772013	-1.01374	-0.019685	-0.5σ
Q9D1P0	Mrpl13	mitochondrial ribosomal protein L13	8.50371	8.51326	0.862484	-1.00664	-0.0095525	-0.5σ
Q8BZM1	Glmn	glomulin, FKBP associated protein	8.50429	8.50396	0.996897	1.00023	0.0003325	+0.5σ
Q8R5L3	Vps39	VPS39 HOPS complex subunit	8.50534	8.49184	0.821973	1.0094	0.0135	+0.5σ
F8WIU1	1700037H04Rik	RIKEN cDNA 1700037H04 gene	8.50567	8.39548	0.230045	1.07936	0.110183	+2σ
Q3TCJ8	Ccdc69	coiled-coil domain containing 69	8.51956	8.62354	0.0189834	-1.07473	-0.10398	-2σ
Q9CQ28	Dph6	diphthamine biosynthesis 6	8.52421	8.47362	0.238443	1.03569	0.0505875	+1σ
Q99LY2	Gdpd3	glycerophosphodiester phosphodiesterase domain containing 3	8.52602	8.54111	0.858252	-1.01052	-0.0150925	-0.5σ
E9QLZ9	Enah	ENAH actin regulator	8.52905	8.56257	0.66433	-1.0235	-0.033515	-0.5σ
P70236	Map2k6	mitogen-activated protein kinase kinase 6	8.53066	8.49768	0.577473	1.02313	0.0329875	+0.5σ
Q8BTU1	Cfap20	cilia and flagella associated protein 20	8.53562	8.44743	0.024521	1.06304	0.0881975	+2σ
A2AMW0	Peptide:A2AMW0	Peptide:A2AMW0	8.54092	8.52192	0.797745	1.01325	0.018995	+0.5σ
E9QAQ5	Gsk3b	glycogen synthase kinase 3 beta	8.54251	8.57042	0.495595	-1.01953	-0.027905	-0.5σ
Q62384	Zpr1	ZPR1 zinc finger	8.54472	8.60849	0.403929	-1.04519	-0.0637675	-1σ
P61290	Psme3	proteaseome (prosome, macropain) activator subunit 3 (PA28 gamma, Ki)	8.54542	8.5563	0.914511	-1.00757	-0.0108775	-0.5σ
Q60872	Eif1a	eukaryotic translation initiation factor 1A	8.54695	8.37674	0.271086	1.12522	0.170208	+2σ
Q91VZ6	Smap1	small ArfGAP 1	8.55404	8.54281	0.830094	1.00782	0.0112325	+0.5σ
E9QKG3	Trmt11	tRNA methyltransferase 11	8.55833	8.48864	0.607804	1.04949	0.0696825	+1σ
Q9D1E8	Agpat5	1-acylglycerol-3-phosphate O-acyltransferase 5 (lysophosphatidic acid acyltransferase, epsilon)	8.55865	8.60495	0.53919	-1.03262	-0.0463025	-1σ
Q9WUA6	Akt3	thymoma viral proto-oncogene 3	8.56067	8.55343	0.861406	1.00503	0.0072375	+0.5σ
Q62376	Snrnp70	small nuclear ribonucleoprotein 70 (U1)	8.5633	8.52326	0.615258	1.02814	0.0400425	+0.5σ
Q9JIX8	Acin1	apoptotic chromatin condensation inducer 1	8.5638	8.53015	0.825371	1.0236	0.033655	+0.5σ
B1AT59	Amz2	archaelysin family metallopeptidase 2	8.56536	8.51445	0.0741451	1.03591	0.050905	+1σ
Q7TN29	Smap2	small ArfGAP 2	8.56556	8.63855	0.360833	-1.05189	-0.07299	-1σ
E9PXC0	Srp54c	signal recognition particle 54C	8.57254	8.54071	0.424244	1.02231	0.031835	+0.5σ
Q9Z0E0	Ncdn	neurochondrin	8.57308	8.59431	0.689091	-1.01482	-0.02122	-0.5σ
Q9Z2L7	Crlf3	cytokine receptor-like factor 3	8.57549	8.60054	0.77566	-1.01752	-0.0250575	-0.5σ
E9PZW8	Myo9b	myosin IXb	8.57628	8.64286	0.385819	-1.04723	-0.06658	-1σ
Q8R1K4	Phykpl	5-phosphohydroxy-L-lysine phospholyase	8.57869	8.80372	0.0500438	-1.1688	-0.225028	-3σ
O08797	Serpinb9	serine (or cysteine) peptidase inhibitor, clade B, member 9	8.58025	8.62203	0.653354	-1.02938	-0.0417825	-0.5σ
Q9CQN6	Tmem14c	transmembrane protein 14C	8.58176	8.53111	0.376525	1.03573	0.050645	+1σ
Q8VD65	Pik3r4	phosphoinositide-3-kinase regulatory subunit 4	8.58778	8.6686	0.13305	-1.05762	-0.08082	-1σ
Q3UFS0	Zyg11b	zyg-ll family member B, cell cycle regulator	8.58918	8.40131	0.520632	1.13908	0.187868	+3σ
A0A286YCT6	Peptide:A0A286YCT6	Peptide:A0A286YCT6	8.59516	8.49665	0.0398616	1.07067	0.0985175	+2σ
Q8VE80	Thoc3	THO complex 3	8.59688	8.63035	0.194635	-1.02347	-0.03347	-0.5σ
Q8BZT9	Lacc1	laccase domain containing 1	8.60038	8.64228	0.668768	-1.02947	-0.041905	-0.5σ
Q9D6Y4	Borcs8	BLOC-1 related complex subunit 8	8.60329	8.65679	0.720763	-1.03778	-0.0535025	-1σ
Q8BIF0	Cd99l2	CD99 antigen-like 2	8.60402	8.55885	0.785918	1.0318	0.0451625	+1σ
Q9D8L5	Ccdc91	coiled-coil domain containing 91	8.60656	8.54497	0.630358	1.04361	0.0615875	+1σ
D3YWJ4	Peptide:D3YWJ4	Peptide:D3YWJ4	8.61282	8.67809	0.290579	-1.04628	-0.0652725	-1σ
F6Q750	Peptide:F6Q750	Peptide:F6Q750	8.61415	8.69354	0.116637	-1.05657	-0.0793875	-1σ
J3QK77	Scgb2b20	secretoglobin, family 2B, member 20	8.61516	8.78731	0.792518	-1.12674	-0.172155	-3σ
F7DCH5	Peptide:F7DCH5	Peptide:F7DCH5	8.61601	8.62427	0.814848	-1.00574	-0.0082575	-0.5σ
Q9D379	Ephx1	epoxide hydrolase 1, microsomal	8.61951	8.73969	0.0557335	-1.08687	-0.120185	-2σ
Q91WG7	Dgkg	diacylglycerol kinase, gamma	8.62006	8.61553	0.934756	1.00314	0.00453	+0.5σ
Q91X96	Rabif	RAB interacting factor	8.62737	8.70856	0.0208376	-1.05789	-0.0811925	-1σ
Q9D051	Pdhb	pyruvate dehydrogenase (lipoamide) beta	8.62959	8.64269	0.750273	-1.00913	-0.013105	-0.5σ
Q9EPB4	Pycard	PYD and CARD domain containing	8.63143	8.70175	0.253332	-1.04995	-0.07032	-1σ
Q8R5F3	Oard1	O-acyl-ADP-ribose deacylase 1	8.63328	8.43492	0.0256355	1.14739	0.19836	+3σ
E9PYF4	Lmo7	LIM domain only 7	8.63644	8.54482	0.541875	1.06557	0.0916225	+2σ
A0A2I3BRD1	Peptide:A0A2I3BRD1	Peptide:A0A2I3BRD1	8.64491	8.58564	0.300335	1.04194	0.0592725	+1σ
Q6GV12	Kdsr	3-ketodihydrosphingosine reductase	8.64546	8.59386	0.728338	1.03642	0.0516075	+1σ
Q8C854	Myef2	myelin basic protein expression factor 2, repressor	8.64688	8.66865	0.612847	-1.0152	-0.0217675	-0.5σ
Q3UDM0	Peptide:Q3UDM0	Peptide:Q3UDM0	8.64746	8.62584	0.703597	1.01509	0.0216125	+0.5σ
A0A0R4J0T5	Peptide:A0A0R4J0T5	Peptide:A0A0R4J0T5	8.66177	8.67441	0.81922	-1.0088	-0.01264	-0.5σ
Q3V3R1	Mthfd1l	methylenetetrahydrofolate dehydrogenase (NADP+ dependent) 1-like	8.66285	8.60912	0.602075	1.03794	0.0537275	+1σ
A3KG93	Kdm1a	lysine (K)-specific demethylase 1A	8.67163	8.69666	0.764168	-1.0175	-0.0250275	-0.5σ
P27600	Gna12	guanine nucleotide binding protein, alpha 12	8.67764	8.72909	0.144046	-1.03631	-0.05145	-1σ
Q9DB82	Naa20	N(alpha)-acetyltransferase 20, NatB catalytic subunit	8.6864	8.67986	0.907407	1.00454	0.00653	+0.5σ
Q80UN9	Trit1	tRNA isopentenyltransferase 1	8.69563	8.6859	0.811366	1.00677	0.009735	+0.5σ
Q8CJG0	Ago2	argonaute RISC catalytic subunit 2	8.70287	8.72801	0.542652	-1.01757	-0.025135	-0.5σ
Q60866	Pter	phosphotriesterase related	8.70294	8.77616	0.368781	-1.05206	-0.0732175	-1σ
P49442	Inpp1	inositol polyphosphate-1-phosphatase	8.70861	8.60111	0.131822	1.07736	0.107505	+2σ
Q8R0J2	Mpdu1	mannose-P-dolichol utilization defect 1	8.7093	8.74766	0.657316	-1.02695	-0.03837	-0.5σ
P04627	Araf	Araf proto-oncogene, serine/threonine kinase	8.70944	8.7297	0.757541	-1.01414	-0.0202625	-0.5σ
E9QLK9	Peptide:E9QLK9	Peptide:E9QLK9	8.71143	8.82066	0.26779	-1.07865	-0.10923	-2σ
Q80ZI6	Lrsam1	leucine rich repeat and sterile alpha motif containing 1	8.71472	8.79346	0.169413	-1.0561	-0.0787425	-1σ
Q91VM3	Wdr45	WD repeat domain 45	8.71655	8.77585	0.550733	-1.04196	-0.0593025	-1σ
P15105	Glul	glutamate-ammonia ligase (glutamine synthetase)	8.72081	8.70177	0.768764	1.01328	0.0190375	+0.5σ
Q920I9	Wdr7	WD repeat domain 7	8.72101	8.76059	0.408263	-1.02781	-0.039575	-0.5σ
Q9D6K8	Fundc2	FUN14 domain containing 2	8.72353	8.7518	0.758326	-1.01979	-0.0282675	-0.5σ
D3Z312	Peptide:D3Z312	Peptide:D3Z312	8.72495	8.70815	0.750477	1.01172	0.016805	+0.5σ
P62315	Snrpd1	small nuclear ribonucleoprotein D1	8.73147	8.7224	0.696691	1.0063	0.009065	+0.5σ
F8VQ05	Fryl	FRY like transcription coactivator	8.73305	8.68524	0.265558	1.0337	0.047815	+1σ
Q8BGQ1	Vipas39	VPS33B interacting protein, apical-basolateral polarity regulator, spe-39 homolog	8.74053	8.69527	0.552123	1.03186	0.0452525	+1σ
Q9QYF1	Rdh11	retinol dehydrogenase 11	8.7412	8.77443	0.574844	-1.0233	-0.033225	-0.5σ
J3KMQ6	Peptide:J3KMQ6	Peptide:J3KMQ6	8.74193	8.65747	0.177469	1.06029	0.0844575	+1σ
Q9DD16	Nudt22	nudix (nucleoside diphosphate linked moiety X)-type motif 22	8.74334	8.75071	0.931758	-1.00512	-0.0073675	-0.5σ
Q8VDW0	Ddx39a	DEAD box helicase 39a	8.74389	8.73667	0.940933	1.00502	0.0072225	+0.5σ
A2BFF9	Dync1i2	dynein cytoplasmic 1 intermediate chain 2	8.74436	8.76811	0.755347	-1.01659	-0.0237425	-0.5σ
A0A0G2JFS9	Peptide:A0A0G2JFS9	Peptide:A0A0G2JFS9	8.74849	8.70965	0.242575	1.02729	0.0388475	+0.5σ
Q1HFZ0	Nsun2	NOL1/NOP2/Sun domain family member 2	8.75075	8.78522	0.335792	-1.02418	-0.0344725	-0.5σ
A0A087WQV4	Mturn	maturin, neural progenitor differentiation regulator homolog (Xenopus)	8.75225	8.73022	0.743806	1.01539	0.0220375	+0.5σ
Q8VH37	Hdac8	histone deacetylase 8	8.7564	8.76866	0.780453	-1.00853	-0.01226	-0.5σ
P47811	Mapk14	mitogen-activated protein kinase 14	8.76121	8.91901	0.00760128	-1.11558	-0.157797	-2σ
Q91V89	Ppp2r5d	protein phosphatase 2, regulatory subunit B', delta	8.76494	8.79987	0.383312	-1.0245	-0.0349225	-0.5σ
Q80WB5	Wdyhv1	WDYHV motif containing 1	8.76607	8.74001	0.520643	1.01823	0.0260575	+0.5σ
P58801	Ripk2	receptor (TNFRSF)-interacting serine-threonine kinase 2	8.7678	8.77526	0.805742	-1.00518	-0.00746	-0.5σ
E9Q7M2	Tsc22d2	TSC22 domain family, member 2	8.7729	8.74646	0.878265	1.0185	0.02644	+0.5σ
Q8BTW3	Exosc6	exosome component 6	8.77594	8.75543	0.772565	1.01432	0.0205125	+0.5σ
Q9JHS3	Lamtor2	late endosomal/lysosomal adaptor, MAPK and MTOR activator 2	8.77801	8.72099	0.302846	1.04031	0.05702	+1σ
Q3UM33	Hdac3	histone deacetylase 3	8.78326	8.77899	0.933233	1.00296	0.0042625	+0.5σ
P97493	Txn2	thioredoxin 2	8.78646	8.75312	0.814197	1.02338	0.033345	+0.5σ
Q3U5C7	Prickle1	prickle planar cell polarity protein 1	8.78898	8.71208	0.272405	1.05475	0.0768975	+1σ
O35855	Bcat2	branched chain aminotransferase 2, mitochondrial	8.79334	8.80927	0.582502	-1.01111	-0.015935	-0.5σ
Q9D1T2	Mxra7	matrix-remodelling associated 7	8.79336	8.76728	0.718677	1.01824	0.02608	+0.5σ
Q3TC93	Hs1bp3	HCLS1 binding protein 3	8.79583	8.8018	0.826842	-1.00415	-0.0059775	-0.5σ
K3W4N2	Peptide:K3W4N2	Peptide:K3W4N2	8.80472	8.7502	0.579787	1.03851	0.0545175	+1σ
Q9Z2L6	Minpp1	multiple inositol polyphosphate histidine phosphatase 1	8.80574	8.78631	0.724346	1.01356	0.0194275	+0.5σ
Q9WTZ0	Uxt	ubiquitously expressed prefoldin like chaperone	8.80608	8.72791	0.171952	1.05568	0.0781725	+1σ
Q9JHU9	Isyna1	myo-inositol 1-phosphate synthase A1	8.80668	8.88593	0.26027	-1.05647	-0.0792475	-1σ
O88653	Lamtor3	late endosomal/lysosomal adaptor, MAPK and MTOR activator 3	8.81008	8.86554	0.470996	-1.03919	-0.05546	-1σ
Q8BTG3	Tcp11l1	t-complex 11 like 1	8.81217	8.86186	0.488932	-1.03504	-0.0496875	-1σ
Q8C0T1	Fem1al	fem-1 homolog A like	8.81381	8.7359	0.310462	1.05548	0.0779025	+1σ
P08905	Lyz2	lysozyme 2	8.82553	8.42262	0.453058	1.32218	0.402918	+6σ
Q8K296	Peptide:Q8K296	Peptide:Q8K296	8.82607	8.84937	0.637623	-1.01628	-0.0233	-0.5σ
Q9R0D8	Wdr54	WD repeat domain 54	8.83723	8.83743	0.995614	-1.00014	-0.0002	-0.5σ
P02816	Pip	prolactin induced protein	8.83829	8.63415	0.324381	1.152	0.204142	+3σ
Q9D3D9	Atp5d	ATP synthase, H+ transporting, mitochondrial F1 complex, delta subunit	8.83895	8.73877	0.553316	1.07191	0.100185	+2σ
P56375	Acyp2	acylphosphatase 2, muscle type	8.84479	8.80349	0.75411	1.02904	0.0412925	+0.5σ
E9PWG2	Trappc8	trafficking protein particle complex 8	8.84944	8.93502	0.342043	-1.06112	-0.0855875	-1σ
Q9CWU9	Nup37	nucleoporin 37	8.85536	8.75137	0.162342	1.07474	0.103987	+2σ
Q91YE3	Egln1	egl-9 family hypoxia-inducible factor 1	8.86031	8.82166	0.380723	1.02715	0.0386475	+0.5σ
Q6DFW4	Nop58	NOP58 ribonucleoprotein	8.86207	7.75859	0.163544	2.14872	1.10348	> +6σ
O88520	Shoc2	Shoc2, leucine rich repeat scaffold protein	8.86669	8.87178	0.910095	-1.00354	-0.0050975	-0.5σ
E9PYD5	Tcea1	transcription elongation factor A (SII) 1	8.86916	8.85687	0.770614	1.00856	0.01229	+0.5σ
Q91YP3	Dera	deoxyribose-phosphate aldolase (putative)	8.87317	8.86356	0.869309	1.00669	0.009615	+0.5σ
Q9D9B4	Lrmda	leucine rich melanocyte differentiation associated	8.87767	8.68807	0.12281	1.14045	0.189608	+3σ
Q9JKR6	Hyou1	hypoxia up-regulated 1	8.8788	8.91409	0.531324	-1.02477	-0.035295	-0.5σ
A0A140LHQ9	Peptide:A0A140LHQ9	Peptide:A0A140LHQ9	8.88041	8.85862	0.791774	1.01521	0.021785	+0.5σ
Q8N7N5	Dcaf8	DDB1 and CUL4 associated factor 8	8.88919	8.8454	0.701142	1.03082	0.04379	+1σ
Q9Z2A0	Pdpk1	3-phosphoinositide dependent protein kinase 1	8.90151	8.94487	0.126763	-1.03052	-0.04337	-1σ
Q9R0H0	Acox1	acyl-Coenzyme A oxidase 1, palmitoyl	8.9037	8.93402	0.619252	-1.02124	-0.030325	-0.5σ
B1ARU1	Peptide:B1ARU1	Peptide:B1ARU1	8.91081	8.93565	0.456977	-1.01736	-0.0248325	-0.5σ
Q9DAX9	Appbp2	amyloid beta precursor protein (cytoplasmic tail) binding protein 2	8.91294	8.93953	0.808195	-1.0186	-0.0265875	-0.5σ
Q3UMC0	Spata5	spermatogenesis associated 5	8.91327	8.92154	0.850202	-1.00575	-0.0082675	-0.5σ
B1AUX2	Peptide:B1AUX2	Peptide:B1AUX2	8.9137	8.95792	0.330923	-1.03113	-0.044225	-1σ
G3UY52	Peptide:G3UY52	Peptide:G3UY52	8.92443	9.03347	0.527673	-1.07851	-0.109045	-2σ
Q9D1C8	Vps28	vacuolar protein sorting 28	8.92917	8.95124	0.679308	-1.01542	-0.02207	-0.5σ
O35900	Lsm2	LSM2 homolog, U6 small nuclear RNA and mRNA degradation associated	8.93357	8.98531	0.373548	-1.03651	-0.0517375	-1σ
Q9DBB5	Eif4e3	eukaryotic translation initiation factor 4E member 3	8.93558	9.02391	0.00901755	-1.06314	-0.088335	-2σ
Q99KW3	Triobp	TRIO and F-actin binding protein	8.93624	8.98993	0.579565	-1.03791	-0.053685	-1σ
Q9D6V8	Paip2	polyadenylate-binding protein-interacting protein 2	8.9369	8.91887	0.847849	1.01258	0.0180325	+0.5σ
D3YTQ3	Hnrnpdl	heterogeneous nuclear ribonucleoprotein D-like	8.94052	8.96862	0.485357	-1.01967	-0.028105	-0.5σ
P51125	Cast	calpastatin	8.94318	8.98997	0.306997	-1.03296	-0.046785	-1σ
Q925P2	Ceacam2	carcinoembryonic antigen-related cell adhesion molecule 2	8.94644	8.73837	0.113161	1.15514	0.208068	+3σ
O88736	Hsd17b7	hydroxysteroid (17-beta) dehydrogenase 7	8.95069	8.93533	0.764321	1.01071	0.0153675	+0.5σ
Q00422	Gabpa	GA repeat binding protein, alpha	8.95423	8.88639	0.194246	1.04814	0.0678375	+1σ
Q9R118	Htra1	HtrA serine peptidase 1	8.95621	8.84008	0.214916	1.08383	0.116135	+2σ
Q9D820	Prorsd1	prolyl-tRNA synthetase domain containing 1	8.95742	8.97462	0.734682	-1.012	-0.0172025	-0.5σ
Q99J36	Thumpd1	THUMP domain containing 1	8.96193	8.93604	0.315539	1.01811	0.02589	+0.5σ
P03995	Gfap	glial fibrillary acidic protein	8.96272	8.96772	0.955909	-1.00348	-0.005005	-0.5σ
P85094	Isoc2a	isochorismatase domain containing 2a	8.96453	8.94656	0.819271	1.01254	0.0179725	+0.5σ
Q9CQ75	Ndufa2	NADH:ubiquinone oxidoreductase subunit A2	8.96605	8.93685	0.58673	1.02045	0.0292025	+0.5σ
P51807	Dynlt1f	dynein light chain Tctex-type 1F	8.96903	8.99141	0.831075	-1.01563	-0.02238	-0.5σ
A0A140LJ69	Peptide:A0A140LJ69	Peptide:A0A140LJ69	8.97227	8.97952	0.940691	-1.00504	-0.00725	-0.5σ
Q8BZJ7	Dcun1d2	DCN1, defective in cullin neddylation 1, domain containing 2 (S. cerevisiae)	8.97548	9.0409	0.104239	-1.04639	-0.06542	-1σ
Q9D1D4	Tmed10	transmembrane p24 trafficking protein 10	8.97665	9.01679	0.613011	-1.02822	-0.0401425	-0.5σ
Q8QZS1	Hibch	3-hydroxyisobutyryl-Coenzyme A hydrolase	8.98193	8.97269	0.844741	1.00643	0.0092425	+0.5σ
A2AQJ8	Ganc	glucosidase, alpha; neutral C	8.98772	8.98741	0.996099	1.00022	0.000315	+0.5σ
Q60803	Traf3	TNF receptor-associated factor 3	8.99251	8.88968	0.355129	1.07387	0.102825	+2σ
O09110	Map2k3	mitogen-activated protein kinase kinase 3	8.99365	8.98907	0.895687	1.00317	0.0045725	+0.5σ
E9Q7G0	Numa1	nuclear mitotic apparatus protein 1	8.99407	9.08499	0.219029	-1.06505	-0.0909275	-2σ
Q9D6Z1	Nop56	NOP56 ribonucleoprotein	9.00371	9.08544	0.212461	-1.05829	-0.0817325	-1σ
A2AKV6	Peptide:A2AKV6	Peptide:A2AKV6	9.01141	8.98742	0.7616	1.01677	0.0239925	+0.5σ
P32233	Drg1	developmentally regulated GTP binding protein 1	9.01193	8.99108	0.71242	1.01456	0.0208575	+0.5σ
Q925E7	Ppp2r2d	protein phosphatase 2, regulatory subunit B, delta	9.01568	9.03842	0.377223	-1.01589	-0.02274	-0.5σ
P97865	Pex7	peroxisomal biogenesis factor 7	9.02621	9.09509	0.23308	-1.0489	-0.06888	-1σ
Q9CQ71	Rpa3	replication protein A3	9.02768	8.99534	0.661493	1.02266	0.0323325	+0.5σ
Q9CQW2	Arl8b	ADP-ribosylation factor-like 8B	9.02865	9.06221	0.675726	-1.02353	-0.03356	-0.5σ
Q91XL9	Osbpl1a	oxysterol binding protein-like 1A	9.04163	8.95828	0.107827	1.05948	0.0833525	+1σ
Q9CQZ6	Ndufb3	NADH:ubiquinone oxidoreductase subunit B3	9.04174	9.0482	0.923725	-1.00449	-0.00646	-0.5σ
P0C7N9	Psmg4	proteasome (prosome, macropain) assembly chaperone 4	9.04552	9.08046	0.765529	-1.02451	-0.0349325	-0.5σ
Q6ZQ12	Ninl	ninein-like	9.04827	9.0589	0.891283	-1.0074	-0.0106325	-0.5σ
Q6IR34	Gpsm1	G-protein signalling modulator 1 (AGS3-like, C. elegans)	9.05321	9.03569	0.770126	1.01222	0.0175275	+0.5σ
Q9D2D9	Klhdc8b	kelch domain containing 8B	9.05499	9.1008	0.711134	-1.03227	-0.045815	-1σ
O35379	Abcc1	ATP-binding cassette, sub-family C (CFTR/MRP), member 1	9.06443	9.12363	0.0591778	-1.04188	-0.0591925	-1σ
Q9DB10	Smdt1	single-pass membrane protein with aspartate rich tail 1	9.06501	9.07133	0.895924	-1.00439	-0.0063225	-0.5σ
Q8CAQ8	Immt	inner membrane protein, mitochondrial	9.06666	9.05498	0.913707	1.00813	0.0116825	+0.5σ
P17710	Peptide:P17710	Peptide:P17710	9.06899	9.04439	0.707811	1.0172	0.0246025	+0.5σ
Q99KL7	Rab28	RAB28, member RAS oncogene family	9.07454	9.13216	0.114708	-1.04075	-0.05762	-1σ
Q62422	Ostf1	osteoclast stimulating factor 1	9.07668	9.11819	0.582113	-1.02919	-0.041515	-0.5σ
Q9DCT2	Ndufs3	NADH:ubiquinone oxidoreductase core subunit S3	9.08737	9.09162	0.888163	-1.00295	-0.0042525	-0.5σ
E9QKC6	Trim2	tripartite motif-containing 2	9.08789	9.1128	0.488485	-1.01742	-0.0249125	-0.5σ
Q922G0	Slc25a36	solute carrier family 25, member 36	9.09023	8.94942	0.182698	1.10253	0.140818	+2σ
Q9D1H7	Get4	golgi to ER traffic protein 4	9.09103	9.12538	0.255085	-1.0241	-0.0343525	-0.5σ
Q8R2P1	Klhl25	kelch-like 25	9.0914	9.22325	0.379676	-1.0957	-0.131847	-2σ
Q9D6F9	Tubb4a	tubulin, beta 4A class IVA	9.09144	9.10988	0.888147	-1.01286	-0.0184375	-0.5σ
P30282	Ccnd3	cyclin D3	9.09218	9.11299	0.737617	-1.01453	-0.02081	-0.5σ
Q8BHN5	Rbm45	RNA binding motif protein 45	9.09233	9.06336	0.649856	1.02028	0.028965	+0.5σ
Q9ERT9	Ppp1r1a	protein phosphatase 1, regulatory inhibitor subunit 1A	9.099	9.10178	0.959414	-1.00193	-0.002785	-0.5σ
Q9D2N9	Vps33a	VPS33A CORVET/HOPS core subunit	9.10063	9.27319	0.287286	-1.12706	-0.172562	-3σ
Q9D853	Eef1akmt2	EEF1A lysine methyltransferase 2	9.10111	9.10974	0.897466	-1.006	-0.0086275	-0.5σ
Q3U0M1	Trappc9	trafficking protein particle complex 9	9.10117	9.12105	0.611703	-1.01388	-0.0198825	-0.5σ
Q9Z0V7	Timm17b	translocase of inner mitochondrial membrane 17b	9.11402	9.12935	0.718325	-1.01068	-0.0153325	-0.5σ
Q2TPA8	Hsdl2	hydroxysteroid dehydrogenase like 2	9.12106	9.17441	0.569068	-1.03767	-0.05335	-1σ
Q99LS3	Psph	phosphoserine phosphatase	9.1227	9.17979	0.086922	-1.04037	-0.057095	-1σ
G3UZM4	Peptide:G3UZM4	Peptide:G3UZM4	9.12773	9.12705	0.987752	1.00047	0.0006825	+0.5σ
Q62189	Snrpa	small nuclear ribonucleoprotein polypeptide A	9.14312	9.09055	0.51772	1.03711	0.0525675	+1σ
Q9CXK8	Nip7	NIP7, nucleolar pre-rRNA processing protein	9.1462	9.08894	0.385543	1.04049	0.05726	+1σ
P51945	Ccng1	cyclin G1	9.14731	9.13386	0.821125	1.00937	0.0134525	+0.5σ
Q80UG5	Septin9	septin 9	9.14924	9.17223	0.769616	-1.01606	-0.02299	-0.5σ
Q9CYZ6	Rex1bd	required for excision 1-B domain containing	9.15079	9.14461	0.828283	1.00429	0.006175	+0.5σ
Q9D0M3	Cyc1	cytochrome c-1	9.15124	9.21869	0.261967	-1.04786	-0.0674425	-1σ
Q8CIH9	Ppat	phosphoribosyl pyrophosphate amidotransferase	9.15221	9.06094	0.214409	1.0653	0.091265	+2σ
Q8K1J6	Trnt1	tRNA nucleotidyl transferase, CCA-adding, 1	9.15309	9.14383	0.838253	1.00644	0.0092575	+0.5σ
Q3TIV5	Zc3h15	zinc finger CCCH-type containing 15	9.15322	9.17418	0.712898	-1.01464	-0.020965	-0.5σ
Q78XR0	Trappc6a	trafficking protein particle complex 6A	9.15345	9.15299	0.993184	1.00032	0.000465	+0.5σ
Q9D071	Mms19	MMS19 cytosolic iron-sulfur assembly component	9.15475	9.06446	0.172704	1.06458	0.0902875	+2σ
A2AEG6	Gpm6b	glycoprotein m6b	9.15526	9.27743	0.169087	-1.08837	-0.122167	-2σ
O35887	Calu	calumenin	9.16122	9.23833	0.490623	-1.0549	-0.0771125	-1σ
O08795	Prkcsh	protein kinase C substrate 80K-H	9.16133	9.29258	0.126706	-1.09525	-0.131255	-2σ
Q3UKC1	Tax1bp1	Tax1 (human T cell leukemia virus type I) binding protein 1	9.16402	9.24859	0.252161	-1.06037	-0.08457	-1σ
Q9Z0P5	Twf2	twinfilin actin binding protein 2	9.16786	9.25444	0.551701	-1.06185	-0.0865825	-2σ
F8WJ93	Eml4	echinoderm microtubule associated protein like 4	9.17003	9.16494	0.906268	1.00353	0.00509	+0.5σ
Q8VE99	Ccdc115	coiled-coil domain containing 115	9.17504	9.12463	0.663315	1.03556	0.05041	+1σ
Q9CPP6	Ndufa5	NADH:ubiquinone oxidoreductase subunit A5	9.17734	9.15841	0.436229	1.01321	0.018935	+0.5σ
Q99L48	Nmd3	NMD3 ribosome export adaptor	9.18088	9.18256	0.982989	-1.00117	-0.0016825	-0.5σ
Q8VCV2	Ndrg3	N-myc downstream regulated gene 3	9.18126	9.22816	0.179024	-1.03305	-0.0469075	-1σ
A0A087WSK7	Peptide:A0A087WSK7	Peptide:A0A087WSK7	9.18228	9.20344	0.680282	-1.01478	-0.02116	-0.5σ
Q8R307	Vps18	VPS18 CORVET/HOPS core subunit	9.18271	9.30323	0.0981646	-1.08713	-0.12052	-2σ
Q9CZL5	Pcbd2	pterin 4 alpha carbinolamine dehydratase/dimerization cofactor of hepatocyte nuclear factor 1 alpha (TCF1) 2	9.18441	9.26558	0.597324	-1.05788	-0.0811725	-1σ
Q8BZA9	Tigar	Trp53 induced glycolysis regulatory phosphatase	9.18609	9.2015	0.76015	-1.01073	-0.0154025	-0.5σ
P12849	Prkar1b	protein kinase, cAMP dependent regulatory, type I beta	9.18876	9.13476	0.495914	1.03814	0.0539975	+1σ
P0C0A3	Chmp6	charged multivesicular body protein 6	9.18958	9.24207	0.0490262	-1.03705	-0.05249	-1σ
Q5SWU9	Acaca	acetyl-Coenzyme A carboxylase alpha	9.19089	9.17752	0.767276	1.00932	0.0133775	+0.5σ
A0A1Y7VL34	Dtna	dystrobrevin alpha	9.19111	9.17224	0.794878	1.01317	0.01887	+0.5σ
Q6PGF7	Exoc8	exocyst complex component 8	9.19746	9.27737	0.0714477	-1.05695	-0.07991	-1σ
Q91ZE0	Tmlhe	trimethyllysine hydroxylase, epsilon	9.20122	9.25031	0.205363	-1.03461	-0.0490875	-1σ
Q6ZQ08	Cnot1	CCR4-NOT transcription complex, subunit 1	9.20134	9.17544	0.528564	1.01811	0.0258975	+0.5σ
Q8R5L1	C1qbp	complement component 1, q subcomponent binding protein	9.20193	9.2094	0.817251	-1.00519	-0.00747	-0.5σ
P56873	Znrd2	zinc ribbon domain containing 2	9.20268	9.13177	0.0794225	1.05038	0.07091	+1σ
Q8BQ46	Taf15	TATA-box binding protein associated factor 15	9.20622	9.22559	0.84083	-1.01352	-0.0193675	-0.5σ
Q9CZE3	Rab32	RAB32, member RAS oncogene family	9.20858	9.32834	0.177308	-1.08655	-0.119758	-2σ
Q9ER73	Elp4	elongator acetyltransferase complex subunit 4	9.20858	9.17783	0.665002	1.02155	0.030755	+0.5σ
Q9D2P4	Urm1	ubiquitin related modifier 1	9.21425	9.252	0.714517	-1.02652	-0.037755	-0.5σ
Q8VEH6	Cbwd1	COBW domain containing 1	9.21451	9.2467	0.583408	-1.02256	-0.0321875	-0.5σ
A0A2I3BR81	Peptide:A0A2I3BR81	Peptide:A0A2I3BR81	9.2197	9.22271	0.941818	-1.00209	-0.003015	-0.5σ
Q9Z110	Aldh18a1	aldehyde dehydrogenase 18 family, member A1	9.22709	9.28106	0.37369	-1.03812	-0.0539725	-1σ
Q6NZR1	Wnt7b	wingless-type MMTV integration site family, member 7B	9.2273	9.11864	0.0293629	1.07823	0.108663	+2σ
Q3UH53	Sdk1	sidekick cell adhesion molecule 1	9.23005	9.35767	0.719858	-1.09249	-0.127615	-2σ
Q9DC63	Fbxo3	F-box protein 3	9.2327	9.17483	0.342331	1.04093	0.0578775	+1σ
Q6PIU9	Peptide:Q6PIU9	Peptide:Q6PIU9	9.23344	9.2285	0.864245	1.00343	0.0049425	+0.5σ
P22935	Crabp2	cellular retinoic acid binding protein II	9.23574	9.2903	0.53686	-1.03854	-0.0545625	-1σ
P70372	Elavl1	ELAV (embryonic lethal, abnormal vision)-like 1 (Hu antigen R)	9.24209	9.30394	0.620802	-1.0438	-0.06185	-1σ
Q99PR8	Hspb2	heat shock protein 2	9.24287	9.23814	0.936225	1.00328	0.004725	+0.5σ
O08582	Gtpbp1	GTP binding protein 1	9.2432	9.2197	0.61489	1.01642	0.0235025	+0.5σ
F7BBA2	Peptide:F7BBA2	Peptide:F7BBA2	9.24483	9.28451	0.466353	-1.02789	-0.03968	-0.5σ
Q5M8N4	Sdr39u1	short chain dehydrogenase/reductase family 39U, member 1	9.2476	9.21143	0.291774	1.02538	0.036165	+0.5σ
P47738	Aldh2	aldehyde dehydrogenase 2, mitochondrial	9.24834	9.23095	0.673894	1.01212	0.01738	+0.5σ
Q91YN9	Bag2	BCL2-associated athanogene 2	9.24987	9.21915	0.692074	1.02153	0.0307275	+0.5σ
E9Q2S9	Peptide:E9Q2S9	Peptide:E9Q2S9	9.25596	9.26982	0.744433	-1.00965	-0.01386	-0.5σ
Q9Z2N8	Actl6a	actin-like 6A	9.25915	9.24995	0.68556	1.0064	0.0092025	+0.5σ
Q8CFV9	Rfk	riboflavin kinase	9.26703	9.28588	0.644579	-1.01315	-0.018845	-0.5σ
J3QMG3	Peptide:J3QMG3	Peptide:J3QMG3	9.27149	9.28553	0.861424	-1.00977	-0.0140325	-0.5σ
P97822	Anp32e	acidic (leucine-rich) nuclear phosphoprotein 32 family, member E	9.2721	9.2755	0.972008	-1.00236	-0.0033975	-0.5σ
Q3UGP9	Lrrc58	leucine rich repeat containing 58	9.28723	9.2858	0.95524	1.001	0.00144	+0.5σ
Q9CT10	Ranbp3	RAN binding protein 3	9.28757	9.3314	0.381469	-1.03084	-0.043825	-1σ
P59016	Vps33b	vacuolar protein sorting 33B	9.29056	9.30759	0.695746	-1.01188	-0.01704	-0.5σ
A0A0R4J1N0	Peptide:A0A0R4J1N0	Peptide:A0A0R4J1N0	9.29335	9.34794	0.350369	-1.03856	-0.05459	-1σ
Q9D757	Dapl1	death associated protein-like 1	9.29453	9.21099	0.618402	1.05962	0.0835475	+1σ
A0A0G2JDJ5	Peptide:A0A0G2JDJ5	Peptide:A0A0G2JDJ5	9.29517	9.34934	0.425625	-1.03826	-0.05417	-1σ
Q8R0Y6	Aldh1l1	aldehyde dehydrogenase 1 family, member L1	9.29558	9.36856	0.220826	-1.05188	-0.0729725	-1σ
Q8R1H0	Hopx	HOP homeobox	9.29793	9.24284	0.545644	1.03892	0.055085	+1σ
Q9DAI2	Ift22	intraflagellar transport 22	9.29845	9.27802	0.813419	1.01426	0.0204275	+0.5σ
O35075	Vps26c	VPS26 endosomal protein sorting factor C	9.29991	9.32832	0.436948	-1.01988	-0.0284025	-0.5σ
P62960	Ybx1	Y box protein 1	9.30072	9.26304	0.685474	1.02647	0.0376875	+0.5σ
Q9D110	Mthfs	5, 10-methenyltetrahydrofolate synthetase	9.30324	9.25051	0.44341	1.03722	0.0527275	+1σ
P63163	Snrpn	small nuclear ribonucleoprotein N	9.3041	9.33923	0.785456	-1.02465	-0.035125	-0.5σ
Q9Z320	Krt27	keratin 27	9.30477	9.44813	0.664078	-1.10447	-0.143355	-2σ
Q9CZ13	Uqcrc1	ubiquinol-cytochrome c reductase core protein 1	9.30841	9.15467	0.342129	1.11245	0.153737	+2σ
Q9EPK2	Rp2	retinitis pigmentosa 2 homolog	9.3149	9.32834	0.623523	-1.00936	-0.01344	-0.5σ
G5E8T6	Magi3	membrane associated guanylate kinase, WW and PDZ domain containing 3	9.32328	9.26454	0.33703	1.04155	0.0587375	+1σ
E9PV41	Diaph1	diaphanous related formin 1	9.32596	9.29617	0.530911	1.02087	0.0297925	+0.5σ
P51863	Atp6v0d1	ATPase, H+ transporting, lysosomal V0 subunit D1	9.32776	9.37963	0.231542	-1.03661	-0.05187	-1σ
P48771	Cox7a2	cytochrome c oxidase subunit 7A2	9.33273	9.25274	0.325185	1.05701	0.07999	+1σ
Q3TJZ6	Fam98a	family with sequence similarity 98, member A	9.33413	9.39071	0.236353	-1.04	-0.0565825	-1σ
P58137	Acot8	acyl-CoA thioesterase 8	9.33502	9.36238	0.786508	-1.01915	-0.027365	-0.5σ
Q8R5A0	Smyd2	SET and MYND domain containing 2	9.33545	9.3283	0.897803	1.00497	0.007155	+0.5σ
Q9ERF3	Wdr61	WD repeat domain 61	9.33667	9.27065	0.514074	1.04682	0.066015	+1σ
B1AQ77	Krt15	keratin 15	9.33777	9.69948	0.194575	-1.28495	-0.361715	-6σ
A2BE91	Wdr34	WD repeat domain 34	9.33819	9.31378	0.787651	1.01706	0.0244025	+0.5σ
Q80VP1	Epn1	epsin 1	9.3426	9.31555	0.627124	1.01893	0.02705	+0.5σ
D3YUE4	Fam151b	family with sequence similarity 151, member B	9.3434	9.42634	0.594132	-1.05918	-0.08295	-1σ
P60824	Cirbp	cold inducible RNA binding protein	9.34747	9.29502	0.640664	1.03702	0.0524425	+1σ
Q8BJF9	Chmp2b	charged multivesicular body protein 2B	9.3553	9.28654	0.37864	1.04882	0.0687625	+1σ
P49919	Cdkn1c	cyclin-dependent kinase inhibitor 1C (P57)	9.35923	9.41066	0.164737	-1.03629	-0.0514225	-1σ
Q3UYV9	Ncbp1	nuclear cap binding protein subunit 1	9.35943	9.36275	0.942383	-1.0023	-0.0033175	-0.5σ
Q9Z0V8	Timm17a	translocase of inner mitochondrial membrane 17a	9.36287	9.45042	0.152581	-1.06256	-0.087545	-2σ
A0A2R8W6P0	Peptide:A0A2R8W6P0	Peptide:A0A2R8W6P0	9.36414	9.43402	0.388755	-1.04963	-0.0698775	-1σ
Q8BGN2	D3Ertd751e	DNA segment, Chr 3, ERATO Doi 751, expressed	9.36535	9.37916	0.740681	-1.00962	-0.0138125	-0.5σ
Q8QZY6	Tspan14	tetraspanin 14	9.36776	9.37562	0.846657	-1.00546	-0.0078625	-0.5σ
A0A1D5RLG3	Peptide:A0A1D5RLG3	Peptide:A0A1D5RLG3	9.36913	9.39501	0.252512	-1.0181	-0.025885	-0.5σ
Q8CJF9	Ago3	argonaute RISC catalytic subunit 3	9.37119	9.43782	0.380487	-1.04727	-0.0666275	-1σ
Q8CC86	Naprt	nicotinate phosphoribosyltransferase	9.37129	9.42013	0.499362	-1.03444	-0.0488475	-1σ
P62137	Ppp1ca	protein phosphatase 1 catalytic subunit alpha	9.37137	9.36152	0.827326	1.00685	0.009855	+0.5σ
Q9WTU6	Mapk9	mitogen-activated protein kinase 9	9.37219	9.35112	0.572085	1.01471	0.02107	+0.5σ
Q65CL1	Ctnna3	catenin (cadherin associated protein), alpha 3	9.37441	9.39569	0.612464	-1.01486	-0.021285	-0.5σ
Q3UG98	Nat9	N-acetyltransferase 9 (GCN5-related, putative)	9.37586	9.3294	0.4886	1.03273	0.04646	+1σ
Q80XU3	Nucks1	nuclear casein kinase and cyclin-dependent kinase substrate 1	9.38469	9.21246	0.254597	1.12679	0.17222	+3σ
Q9D8X1	Cutc	cutC copper transporter	9.38816	9.40137	0.713342	-1.0092	-0.013215	-0.5σ
Q80ZM7	Gtf2a2	general transcription factor II A, 2	9.3957	9.38875	0.892014	1.00483	0.006955	+0.5σ
D3YU22	Peptide:D3YU22	Peptide:D3YU22	9.40541	9.37457	0.458493	1.02161	0.030845	+0.5σ
Q99JP6	Homer3	homer scaffolding protein 3	9.40893	9.45146	0.667096	-1.02991	-0.0425225	-0.5σ
A0A1L1STE4	Ilf3	interleukin enhancer binding factor 3	9.40904	9.45562	0.621542	-1.03282	-0.0465825	-1σ
Q5KU39	Vps41	VPS41 HOPS complex subunit	9.41165	9.41885	0.905956	-1.005	-0.0072025	-0.5σ
F8VPK0	Ttc37	tetratricopeptide repeat domain 37	9.41546	9.4172	0.965934	-1.00121	-0.0017375	-0.5σ
Q6PF93	Pik3c3	phosphatidylinositol 3-kinase catalytic subunit type 3	9.41547	9.40133	0.774886	1.00985	0.01414	+0.5σ
B2RXR6	Ankrd44	ankyrin repeat domain 44	9.41597	9.46909	0.268718	-1.03751	-0.0531225	-1σ
Q3UVG3	Fam91a1	family with sequence similarity 91, member A1	9.42214	9.48098	0.505817	-1.04162	-0.0588325	-1σ
P62892	Rpl39	ribosomal protein L39	9.42356	9.42682	0.951171	-1.00226	-0.0032525	-0.5σ
O35660	Gstm6	glutathione S-transferase, mu 6	9.42574	9.41107	0.680662	1.01022	0.014675	+0.5σ
Q60715	P4ha1	procollagen-proline, 2-oxoglutarate 4-dioxygenase (proline 4-hydroxylase), alpha 1 polypeptide	9.42691	9.50826	0.325075	-1.05801	-0.0813525	-1σ
P97863	Nfib	nuclear factor I/B	9.42777	9.38469	0.531802	1.03031	0.04308	+1σ
P56384	Atp5g3	ATP synthase, H+ transporting, mitochondrial F0 complex, subunit C3 (subunit 9)	9.42841	9.43267	0.901935	-1.00296	-0.0042575	-0.5σ
Q8BXZ1	Tmx3	thioredoxin-related transmembrane protein 3	9.4288	9.40804	0.665492	1.01449	0.0207525	+0.5σ
Q60960	Kpna1	karyopherin (importin) alpha 1	9.42931	9.51398	0.133672	-1.06044	-0.0846675	-1σ
E9PYG6	Rasa1	RAS p21 protein activator 1	9.42957	9.42591	0.933834	1.00254	0.00366	+0.5σ
Q9D009	Lipt2	lipoyl(octanoyl) transferase 2 (putative)	9.43496	9.32835	0.348857	1.0767	0.106613	+2σ
Q9D4C5	Eaf1	ELL associated factor 1	9.43606	9.59979	0.276511	-1.12018	-0.163733	-2σ
Q6PDY2	Ado	2-aminoethanethiol (cysteamine) dioxygenase	9.43875	9.43387	0.880341	1.00339	0.00488	+0.5σ
Q9CZT8	Rab3b	RAB3B, member RAS oncogene family	9.43937	9.39879	0.542194	1.02853	0.04058	+0.5σ
P52479	Usp10	ubiquitin specific peptidase 10	9.44275	9.505	0.368198	-1.0441	-0.0622575	-1σ
Q9DCG9	Trmt112	tRNA methyltransferase 11-2	9.44552	9.39448	0.398435	1.03601	0.0510375	+1σ
Q91Z31	Ptbp2	polypyrimidine tract binding protein 2	9.45025	9.43471	0.669924	1.01083	0.015535	+0.5σ
O88622	Peptide:O88622	Peptide:O88622	9.45313	9.45504	0.968844	-1.00132	-0.00191	-0.5σ
O55033	Nck2	non-catalytic region of tyrosine kinase adaptor protein 2	9.45369	9.4252	0.0571256	1.01995	0.0284925	+0.5σ
Q9Z2D3	Gsdme	gasdermin E	9.45747	9.44383	0.704925	1.0095	0.0136475	+0.5σ
Q8CD92	Ttc27	tetratricopeptide repeat domain 27	9.46921	9.47531	0.914963	-1.00424	-0.0061025	-0.5σ
Q9ERG2	Strn3	striatin, calmodulin binding protein 3	9.46995	9.4861	0.537138	-1.01125	-0.0161425	-0.5σ
E9Q9M1	Nt5c2	5'-nucleotidase, cytosolic II	9.47345	9.35376	0.172764	1.0865	0.119688	+2σ
P97930	Dtymk	deoxythymidylate kinase	9.47427	9.46438	0.837791	1.00688	0.00989	+0.5σ
Q3UVL4	Vps51	VPS51 GARP complex subunit	9.47677	9.43564	0.324813	1.02892	0.0411325	+0.5σ
P97450	Atp5j	ATP synthase, H+ transporting, mitochondrial F0 complex, subunit F	9.47809	9.26863	0.0844469	1.15626	0.209462	+3σ
Q4KMM3	Oxr1	oxidation resistance 1	9.47866	9.49274	0.64827	-1.00981	-0.0140825	-0.5σ
Q8R2U7	Lrrc42	leucine rich repeat containing 42	9.48048	9.42721	0.427661	1.03762	0.05328	+1σ
P37040	Por	P450 (cytochrome) oxidoreductase	9.48236	9.49676	0.87205	-1.01003	-0.014405	-0.5σ
Q8VCE2	Gpn1	GPN-loop GTPase 1	9.48385	9.55312	0.36761	-1.04918	-0.0692625	-1σ
Q921K8	Tcaf2	TRPM8 channel-associated factor 2	9.48423	9.45092	0.623545	1.02336	0.0333125	+0.5σ
Q68FH0	Pkp4	plakophilin 4	9.48431	9.6109	0.053923	-1.09171	-0.126593	-2σ
L7N466	Mthfsl	5, 10-methenyltetrahydrofolate synthetase-like	9.48587	9.5237	0.416871	-1.02657	-0.03783	-0.5σ
Q8K2Q0	Commd9	COMM domain containing 9	9.48785	9.49644	0.835911	-1.00598	-0.008595	-0.5σ
P83917	Cbx1	chromobox 1	9.488	9.73562	0.006591	-1.18724	-0.247618	-3σ
A0A0R4J008	Hdac2	histone deacetylase 2	9.49131	9.49076	0.991959	1.00038	0.00055	+0.5σ
P50446	Krt6a	keratin 6A	9.49297	9.97256	0.283172	-1.39434	-0.479583	-6σ
P60840	Ensa	endosulfine alpha	9.49593	9.2235	0.180301	1.20784	0.27243	+6σ
O55106	Strn	striatin, calmodulin binding protein	9.49849	9.50502	0.86146	-1.00453	-0.0065275	-0.5σ
Q14BV6	Ydjc	YdjC homolog (bacterial)	9.499	9.46505	0.629617	1.02381	0.033955	+0.5σ
Q8K1M3	Prkar2a	protein kinase, cAMP dependent regulatory, type II alpha	9.49966	9.5037	0.912484	-1.0028	-0.0040375	-0.5σ
P55258	Rab8a	RAB8A, member RAS oncogene family	9.51651	9.51867	0.987128	-1.0015	-0.002165	-0.5σ
Q5SSF7	Tent5c	terminal nucleotidyltransferase 5C	9.51962	9.51889	0.985428	1.00051	0.00074	+0.5σ
B2KGF0	Rpe	ribulose-5-phosphate-3-epimerase	9.51966	9.66347	0.0435256	-1.10482	-0.143815	-2σ
S4R221	Peptide:S4R221	Peptide:S4R221	9.52291	9.54549	0.56212	-1.01577	-0.02258	-0.5σ
Q9JKY5	Hip1r	huntingtin interacting protein 1 related	9.52321	8.95955	0.00283007	1.47802	0.563662	> +6σ
Q8BIW1	Prune1	prune exopolyphosphatase	9.52537	9.5542	0.52004	-1.02019	-0.0288325	-0.5σ
Q99K23	Ufsp2	UFM1-specific peptidase 2	9.52638	9.53869	0.815438	-1.00857	-0.0123125	-0.5σ
P0C872	Jmjd7	jumonji domain containing 7	9.52704	9.45389	0.458526	1.05201	0.073145	+1σ
A2AF28	Slc25a53	solute carrier family 25, member 53	9.52754	9.56389	0.455049	-1.02551	-0.0363475	-0.5σ
P20060	Hexb	hexosaminidase B	9.53094	9.55978	0.752009	-1.02019	-0.02884	-0.5σ
Q99JF8	Psip1	PC4 and SFRS1 interacting protein 1	9.53324	9.49968	0.793825	1.02353	0.0335575	+0.5σ
Q9WTZ1	Rnf7	ring finger protein 7	9.53336	9.55404	0.736919	-1.01444	-0.0206775	-0.5σ
Q8R3R8	Gabarapl1	gamma-aminobutyric acid (GABA) A receptor-associated protein-like 1	9.53401	9.53158	0.977888	1.00169	0.00243	+0.5σ
A0A0R4J0P1	Acad8	acyl-Coenzyme A dehydrogenase family, member 8	9.53509	9.67768	0.16932	-1.10388	-0.142588	-2σ
F8VQC7	Ktn1	kinectin 1	9.53573	9.46573	0.0614601	1.04971	0.0699975	+1σ
Q5QNQ6	Osbp2	oxysterol binding protein 2	9.53688	9.57218	0.694796	-1.02476	-0.0352925	-0.5σ
D3YUV9	Peptide:D3YUV9	Peptide:D3YUV9	9.53862	9.52922	0.871355	1.00654	0.0093975	+0.5σ
Q9D172	Gatd3a	glutamine amidotransferase like class 1 domain containing 3A	9.54257	9.48902	0.387519	1.03782	0.0535525	+1σ
Q9CRC3	3110040N11Rik	RIKEN cDNA 3110040N11 gene	9.54759	9.54963	0.976822	-1.00141	-0.002035	-0.5σ
Q9JIG7	Ccdc22	coiled-coil domain containing 22	9.54883	9.58969	0.737913	-1.02873	-0.0408625	-0.5σ
Q5EBG8	AU022252	expressed sequence AU022252	9.54974	9.58483	0.390667	-1.02462	-0.035095	-0.5σ
A0A087WR52	Peptide:A0A087WR52	Peptide:A0A087WR52	9.5503	9.51908	0.616332	1.02188	0.0312225	+0.5σ
Q61024	Asns	asparagine synthetase	9.55261	9.49593	0.474677	1.04007	0.05668	+1σ
Q99JT2	Stk26	serine/threonine kinase 26	9.55362	9.65442	0.348366	-1.07237	-0.100803	-2σ
Q91VC9	Ghitm	growth hormone inducible transmembrane protein	9.55842	9.61316	0.0291117	-1.03867	-0.0547325	-1σ
Q99KR3	Lactb2	lactamase, beta 2	9.5612	9.61965	0.322668	-1.04134	-0.0584425	-1σ
Q62074	Prkci	protein kinase C, iota	9.56194	9.53453	0.564369	1.01917	0.0274	+0.5σ
Q9D3H2	Obp1a	odorant binding protein IA	9.56504	9.55648	0.979812	1.00595	0.0085625	+0.5σ
Q3UMB9	Washc4	WASH complex subunit 4	9.5725	9.66678	0.15995	-1.06753	-0.0942725	-2σ
Q3UJD6	Usp19	ubiquitin specific peptidase 19	9.57551	9.5695	0.936519	1.00417	0.006005	+0.5σ
Q9R061	Nubp2	nucleotide binding protein 2	9.57582	9.73692	0.0247682	-1.11814	-0.1611	-2σ
Q8CFI2	Cdc34	cell division cycle 34	9.58308	9.63429	0.290634	-1.03614	-0.051215	-1σ
E9QLL2	Peptide:E9QLL2	Peptide:E9QLL2	9.58342	9.58592	0.969489	-1.00174	-0.0025025	-0.5σ
Q6P3A8	Bckdhb	branched chain ketoacid dehydrogenase E1, beta polypeptide	9.584	9.48591	0.397091	1.07035	0.098085	+2σ
E9QNR6	AI837181	expressed sequence AI837181	9.59187	9.58761	0.95217	1.00296	0.004265	+0.5σ
O08759	Ube3a	ubiquitin protein ligase E3A	9.60305	9.81155	0.0891062	-1.15548	-0.208498	-3σ
D3Z5F7	Peptide:D3Z5F7	Peptide:D3Z5F7	9.60368	9.4626	0.371533	1.10273	0.14108	+2σ
Q9ET26	Rnf114	ring finger protein 114	9.60377	9.63415	0.752301	-1.02128	-0.030375	-0.5σ
Q61781	Krt14	keratin 14	9.60644	9.72804	0.390215	-1.08794	-0.1216	-2σ
P61028	Rab8b	RAB8B, member RAS oncogene family	9.60656	9.64718	0.436314	-1.02855	-0.040615	-0.5σ
Q6IFX2	Krt42	keratin 42	9.60835	9.74271	0.281527	-1.09761	-0.134362	-2σ
Q6SKR2	N6amt1	N-6 adenine-specific DNA methyltransferase 1 (putative)	9.6089	9.31623	0.139503	1.22491	0.292672	+6σ
F6S4K9	Peptide:F6S4K9	Peptide:F6S4K9	9.60915	9.77927	0.367614	-1.12515	-0.170123	-2σ
O88508	Dnmt3a	DNA methyltransferase 3A	9.61487	9.65772	0.624761	-1.03014	-0.0428425	-0.5σ
Q61151	Ppp2r5e	protein phosphatase 2, regulatory subunit B', epsilon	9.62258	9.59038	0.700461	1.02257	0.0322025	+0.5σ
Q923B0	Ggact	gamma-glutamylamine cyclotransferase	9.62396	9.56429	0.0582625	1.04223	0.0596675	+1σ
Q9Z1T1	Ap3b1	adaptor-related protein complex 3, beta 1 subunit	9.62609	9.59797	0.455992	1.01968	0.028115	+0.5σ
Q9JHQ5	Lztfl1	leucine zipper transcription factor-like 1	9.63116	9.65325	0.61084	-1.01542	-0.0220825	-0.5σ
P52792	Gck	glucokinase	9.63196	9.65251	0.62095	-1.01435	-0.02055	-0.5σ
Q9CWI3	Bccip	BRCA2 and CDKN1A interacting protein	9.63607	9.69232	0.288867	-1.03976	-0.0562525	-1σ
Q8K411	Pitrm1	pitrilysin metallepetidase 1	9.63617	9.5545	0.214394	1.05824	0.0816725	+1σ
Q8BHL5	Elmo2	engulfment and cell motility 2	9.6378	9.68632	0.0306152	-1.03421	-0.0485225	-1σ
A2AA28	Mettl23	methyltransferase like 23	9.63859	9.62773	0.835739	1.00755	0.0108575	+0.5σ
A0A0N4SV07	Peptide:A0A0N4SV07	Peptide:A0A0N4SV07	9.64189	9.66843	0.769114	-1.01857	-0.0265425	-0.5σ
A0A0J9YUD5	Peptide:A0A0J9YUD5	Peptide:A0A0J9YUD5	9.64514	9.67505	0.77275	-1.02095	-0.0299075	-0.5σ
P46414	Cdkn1b	cyclin-dependent kinase inhibitor 1B	9.64558	9.52879	0.288973	1.08432	0.116787	+2σ
J3QPG5	Peptide:J3QPG5	Peptide:J3QPG5	9.64633	9.61966	0.594356	1.01865	0.026665	+0.5σ
Q8BV13	Cops7b	COP9 signalosome subunit 7B	9.64728	9.6349	0.818911	1.00862	0.01238	+0.5σ
Q3TMX5	Manf	mesencephalic astrocyte-derived neurotrophic factor	9.64794	9.51964	0.382849	1.09301	0.128303	+2σ
G3X9H5	Htt	huntingtin	9.65548	9.60209	0.29643	1.0377	0.053385	+1σ
Q61193	Rgl2	ral guanine nucleotide dissociation stimulator-like 2	9.65785	9.67505	0.91264	-1.01199	-0.0172	-0.5σ
A2AI52	Usp8	ubiquitin specific peptidase 8	9.66256	9.78603	0.145977	-1.08935	-0.123465	-2σ
Q9ET54	Palld	palladin, cytoskeletal associated protein	9.66417	9.63194	0.486616	1.0226	0.032235	+0.5σ
Q91YR5	Eef1aknmt	EEF1A lysine and N-terminal methyltransferase	9.67253	9.69646	0.725432	-1.01673	-0.0239325	-0.5σ
Q8CB27	Yod1	YOD1 deubiquitinase	9.67374	9.63883	0.404006	1.02449	0.034905	+0.5σ
Q9CZP7	Cdc37l1	cell division cycle 37-like 1	9.67708	9.60172	0.125894	1.05362	0.07536	+1σ
F8VPU6	Usp9y	ubiquitin specific peptidase 9, Y chromosome	9.67739	9.78741	0.115879	-1.07925	-0.110028	-2σ
F6ZDS4	Tpr	translocated promoter region, nuclear basket protein	9.68355	9.71655	0.373212	-1.02314	-0.0329975	-0.5σ
Q9CQ73	Pkp2	plakophilin 2	9.68451	9.66195	0.524073	1.01576	0.0225625	+0.5σ
Q9DBC0	Selenoo	selenoprotein O	9.68669	9.66131	0.564832	1.01775	0.025385	+0.5σ
D3YX87	Peptide:D3YX87	Peptide:D3YX87	9.68675	9.62827	0.631889	1.04136	0.058475	+1σ
Q9CR41	Hypk	huntingtin interacting protein K	9.687	9.76989	0.149644	-1.05914	-0.0828925	-1σ
Q80W22	Thnsl2	threonine synthase-like 2 (bacterial)	9.69019	9.72866	0.525817	-1.02702	-0.03847	-0.5σ
Q8R1F1	Niban2	niban apoptosis regulator 2	9.69777	9.71589	0.546861	-1.01264	-0.0181175	-0.5σ
Q8BLN5	Lss	lanosterol synthase	9.69934	9.68112	0.731429	1.01271	0.018225	+0.5σ
Q922H1	Prmt3	protein arginine N-methyltransferase 3	9.70269	9.66529	0.503025	1.02626	0.0374	+0.5σ
Q9D1Q4	Dpm3	dolichyl-phosphate mannosyltransferase polypeptide 3	9.7034	9.72969	0.49897	-1.01839	-0.0262925	-0.5σ
P47915	Rpl29	ribosomal protein L29	9.70521	9.71263	0.904175	-1.00515	-0.0074175	-0.5σ
Q62159	Rhoc	ras homolog family member C	9.70746	9.67237	0.307589	1.02462	0.035095	+0.5σ
Q8C4B4	Unc119b	unc-119 lipid binding chaperone B	9.70748	9.71774	0.806067	-1.00714	-0.0102625	-0.5σ
Q3U4S0	Pank2	pantothenate kinase 2	9.71128	9.76947	0.183946	-1.04115	-0.0581825	-1σ
E9QM90	Relch	RAB11 binding and LisH domain, coiled-coil and HEAT repeat containing	9.71176	9.70504	0.834353	1.00467	0.00672	+0.5σ
A2AH85	Eftud2	elongation factor Tu GTP binding domain containing 2	9.71356	9.51143	0.293651	1.15039	0.202127	+3σ
A0A0R4J0W6	Lrrc40	leucine rich repeat containing 40	9.71476	9.66012	0.552417	1.0386	0.0546425	+1σ
B2RXC1	Trappc11	trafficking protein particle complex 11	9.72093	9.6934	0.441468	1.01927	0.0275325	+0.5σ
F6X9I3	Peptide:F6X9I3	Peptide:F6X9I3	9.72422	9.71671	0.907199	1.00522	0.007505	+0.5σ
Q9DCN1	Nudt12	nudix (nucleoside diphosphate linked moiety X)-type motif 12	9.72444	9.6578	0.612313	1.04727	0.06664	+1σ
Q3UK10	B9d2	B9 protein domain 2	9.72993	9.67988	0.298966	1.03529	0.05004	+1σ
Q8R3D1	Tbc1d13	TBC1 domain family, member 13	9.73283	9.71882	0.73976	1.00975	0.014005	+0.5σ
A0A0G2JGQ4	Nub1	negative regulator of ubiquitin-like proteins 1	9.73362	9.74236	0.908602	-1.00608	-0.0087475	-0.5σ
Q791T5	Mtch1	mitochondrial carrier 1	9.73504	9.64076	0.0488858	1.06753	0.0942825	+2σ
Q7TQ95	Lnpk	lunapark, ER junction formation factor	9.73694	9.81203	0.567127	-1.05343	-0.07509	-1σ
Q8BP92	Rcn2	reticulocalbin 2	9.73836	9.7599	0.72677	-1.01504	-0.02154	-0.5σ
Q5SSL4	Abr	active BCR-related gene	9.73856	9.79665	0.487282	-1.04109	-0.0580925	-1σ
P62309	Snrpg	small nuclear ribonucleoprotein polypeptide G	9.73883	9.71514	0.227686	1.01655	0.023685	+0.5σ
Q9CZD0	Mmachc	methylmalonic aciduria cblC type, with homocystinuria	9.74086	9.79728	0.144621	-1.03989	-0.0564275	-1σ
Q9JIW9	Ralb	v-ral simian leukemia viral oncogene B	9.74314	9.80076	0.405745	-1.04075	-0.0576175	-1σ
A2AFQ0	Huwe1	HECT, UBA and WWE domain containing 1	9.74471	9.70335	0.381263	1.02909	0.041365	+0.5σ
Q9CYG7	Tomm34	translocase of outer mitochondrial membrane 34	9.74586	9.68073	0.224786	1.04618	0.065125	+1σ
Q9D8Y1	Tmem126a	transmembrane protein 126A	9.74621	9.78884	0.133429	-1.02999	-0.04263	-0.5σ
Q9QUN9	Dkk3	dickkopf WNT signaling pathway inhibitor 3	9.75029	9.59946	0.0927536	1.11021	0.15083	+2σ
Q64261	Cdk6	cyclin-dependent kinase 6	9.75098	9.80589	0.506505	-1.03879	-0.05491	-1σ
Q9JJF9	Sppl2a	signal peptide peptidase like 2A	9.75422	9.8473	0.325064	-1.06665	-0.0930825	-2σ
Q3V4B5	Commd6	COMM domain containing 6	9.75554	9.71489	0.503237	1.02857	0.0406425	+0.5σ
Q80YV4	Pank4	pantothenate kinase 4	9.75887	9.8181	0.0346168	-1.04191	-0.0592325	-1σ
Q9D6J5	Ndufb8	NADH:ubiquinone oxidoreductase subunit B8	9.76094	9.78142	0.770778	-1.0143	-0.020485	-0.5σ
O54962	Banf1	BAF nuclear assembly factor 1	9.76498	9.7141	0.108211	1.0359	0.0508825	+1σ
Q9CQY1	Atg12	autophagy related 12	9.76551	9.75565	0.620449	1.00686	0.0098625	+0.5σ
Q7TPD0	Ints3	integrator complex subunit 3	9.76658	9.76252	0.950346	1.00282	0.00406	+0.5σ
B7ZNU9	Peptide:B7ZNU9	Peptide:B7ZNU9	9.77139	9.80556	0.36936	-1.02397	-0.03418	-0.5σ
Q61160	Fadd	Fas (TNFRSF6)-associated via death domain	9.77443	9.76034	0.760677	1.00981	0.0140875	+0.5σ
A0A0A0MQF5	Otud6b	OTU domain containing 6B	9.77577	9.78676	0.762114	-1.00764	-0.010985	-0.5σ
Q8C0E3	Trim47	tripartite motif-containing 47	9.77602	9.75749	0.575149	1.01293	0.01853	+0.5σ
Q99M31	Hspa14	heat shock protein 14	9.77631	9.80825	0.337813	-1.02238	-0.0319375	-0.5σ
Q5SXY1	Peptide:Q5SXY1	Peptide:Q5SXY1	9.77837	9.73577	0.618163	1.02997	0.0425975	+0.5σ
Q99LM2	Cdk5rap3	CDK5 regulatory subunit associated protein 3	9.77954	9.77775	0.931466	1.00124	0.00179	+0.5σ
Q9CQF9	Pcyox1	prenylcysteine oxidase 1	9.78082	9.80972	0.595959	-1.02024	-0.0289025	-0.5σ
J3QN94	Peptide:J3QN94	Peptide:J3QN94	9.7874	9.80324	0.749735	-1.01103	-0.0158325	-0.5σ
P43274	H1f4	H1.4 linker histone, cluster member	9.7888	9.90772	0.583297	-1.08592	-0.118922	-2σ
Q5NCI0	Urgcp	upregulator of cell proliferation	9.78903	9.68411	0.534678	1.07543	0.104918	+2σ
Q9DCX2	Atp5h	ATP synthase, H+ transporting, mitochondrial F0 complex, subunit D	9.78909	9.68769	0.262474	1.07281	0.101392	+2σ
Q6PHQ9	Pabpc4	poly(A) binding protein, cytoplasmic 4	9.79102	9.74346	0.427666	1.03352	0.04757	+1σ
Q7TMC8	Fcsk	fucose kinase	9.79102	9.73283	0.489238	1.04116	0.0581875	+1σ
G3X8R5	Qrich1	glutamine-rich 1	9.79161	9.86277	0.137543	-1.05056	-0.0711575	-1σ
B1AV60	Nhs	NHS actin remodeling regulator	9.7944	9.84158	0.140425	-1.03324	-0.0471775	-1σ
O88848	Arl6	ADP-ribosylation factor-like 6	9.8006	9.82839	0.504676	-1.01945	-0.0277925	-0.5σ
Q8C3F2	Fam120c	family with sequence similarity 120, member C	9.80266	9.83043	0.564423	-1.01944	-0.0277725	-0.5σ
Q9CQQ8	Lsm7	LSM7 homolog, U6 small nuclear RNA and mRNA degradation associated	9.80299	9.78026	0.815138	1.01588	0.02273	+0.5σ
P70335	Rock1	Rho-associated coiled-coil containing protein kinase 1	9.80445	9.82877	0.764103	-1.017	-0.0243175	-0.5σ
P26350	Ptma	prothymosin alpha	9.80673	9.6907	0.345288	1.08375	0.116032	+2σ
Q9CR56	Nkiras2	NFKB inhibitor interacting Ras-like protein 2	9.80787	9.74898	0.453187	1.04167	0.0588925	+1σ
Q9CXS4	Cenpv	centromere protein V	9.81139	9.77047	0.659545	1.02877	0.0409175	+0.5σ
Q61081	Cdc37	cell division cycle 37	9.81236	9.80551	0.893019	1.00476	0.0068475	+0.5σ
Q99JR1	Sfxn1	sideroflexin 1	9.81288	9.95907	0.322292	-1.10664	-0.146187	-2σ
Q9JI75	Nqo2	N-ribosyldihydronicotinamide quinone reductase 2	9.81502	9.82791	0.791609	-1.00897	-0.01289	-0.5σ
Q9QY93	Dctpp1	dCTP pyrophosphatase 1	9.81862	9.81249	0.925875	1.00426	0.0061325	+0.5σ
Q9Z1F9	Uba2	ubiquitin-like modifier activating enzyme 2	9.8193	9.79207	0.205857	1.01906	0.0272325	+0.5σ
Q3TYX3	Smyd5	SET and MYND domain containing 5	9.82044	9.8137	0.898343	1.00468	0.0067375	+0.5σ
Q3UHD6	Snx27	sorting nexin family member 27	9.82156	9.8864	0.607611	-1.04596	-0.0648325	-1σ
Q9CU62	Smc1a	structural maintenance of chromosomes 1A	9.82205	9.84327	0.513218	-1.01481	-0.0212125	-0.5σ
Q8BGU5	Ccny	cyclin Y	9.82592	9.87763	0.306146	-1.03649	-0.0517125	-1σ
Q8BH80	Vapb	vesicle-associated membrane protein, associated protein B and C	9.82838	9.73556	0.285605	1.06645	0.0928225	+2σ
Q3UPH1	Prrc1	proline-rich coiled-coil 1	9.83013	9.8317	0.966833	-1.00109	-0.0015725	-0.5σ
Q91V36	Nrbp2	nuclear receptor binding protein 2	9.83177	9.75544	0.428138	1.05433	0.076325	+1σ
A0A140LHU0	Adam9	a disintegrin and metallopeptidase domain 9 (meltrin gamma)	9.83518	9.88584	0.442135	-1.03574	-0.050655	-1σ
P70671	Irf3	interferon regulatory factor 3	9.83779	9.65965	0.0166086	1.13142	0.178137	+3σ
A0A0R4J0Q5	Peptide:A0A0R4J0Q5	Peptide:A0A0R4J0Q5	9.84281	9.86881	0.554357	-1.01819	-0.0260075	-0.5σ
Q66T02	Plekhg5	pleckstrin homology domain containing, family G (with RhoGef domain) member 5	9.8473	9.92308	0.00415232	-1.05393	-0.0757775	-1σ
Q99P30	Nudt7	nudix (nucleoside diphosphate linked moiety X)-type motif 7	9.84739	9.99869	0.000483871	-1.11057	-0.1513	-2σ
O88384	Peptide:O88384	Peptide:O88384	9.85173	9.77185	0.268653	1.05693	0.0798775	+1σ
Q8R5I6	Gstm4	glutathione S-transferase, mu 4	9.85606	9.85158	0.899597	1.00311	0.004485	+0.5σ
Q9DC51	Gnai3	guanine nucleotide binding protein (G protein), alpha inhibiting 3	9.86174	9.87372	0.719734	-1.00834	-0.0119775	-0.5σ
P84096	Rhog	ras homolog family member G	9.86584	10.0148	0.13012	-1.10875	-0.148932	-2σ
O70492	Peptide:O70492	Peptide:O70492	9.87082	9.84903	0.698843	1.01522	0.0217875	+0.5σ
Q9DCM7	Nacc2	nucleus accumbens associated 2, BEN and BTB (POZ) domain containing	9.87779	9.91108	0.424839	-1.02334	-0.03329	-0.5σ
Q9D2M8	Ube2v2	ubiquitin-conjugating enzyme E2 variant 2	9.88556	9.74728	0.284035	1.10059	0.138282	+2σ
A0A1W2P7Y9	Peptide:A0A1W2P7Y9	Peptide:A0A1W2P7Y9	9.89281	9.85836	0.330986	1.02417	0.03445	+0.5σ
Q8VDC1	Fyco1	FYVE and coiled-coil domain containing 1	9.89383	9.82652	0.169997	1.04776	0.0673125	+1σ
E9PYH2	Acot7	acyl-CoA thioesterase 7	9.89768	9.95702	0.559023	-1.04199	-0.0593475	-1σ
Q9CR70	Lage3	L antigen family, member 3	9.89786	9.95699	0.37838	-1.04184	-0.0591375	-1σ
P09055	Itgb1	integrin beta 1 (fibronectin receptor beta)	9.89816	9.85949	0.349448	1.02717	0.0386725	+0.5σ
Q8BSK8	Rps6kb1	ribosomal protein S6 kinase, polypeptide 1	9.90118	9.9268	0.370592	-1.01792	-0.02562	-0.5σ
P0C0S6	H2az1	H2A.Z variant histone 1	9.90249	9.90924	0.943896	-1.00469	-0.00675	-0.5σ
Q8BJ56	Pnpla2	patatin-like phospholipase domain containing 2	9.90613	9.95625	0.6546	-1.03535	-0.0501175	-1σ
P34152	Ptk2	PTK2 protein tyrosine kinase 2	9.91014	9.9389	0.756313	-1.02014	-0.0287625	-0.5σ
Q9CQ92	Fis1	fission, mitochondrial 1	9.91447	9.91315	0.977359	1.00091	0.001315	+0.5σ
Q9Z0S1	Bpnt1	3'(2'), 5'-bisphosphate nucleotidase 1	9.92037	9.89971	0.781634	1.01443	0.020665	+0.5σ
Q9JK81	Myg1	melanocyte proliferating gene 1	9.9241	9.87475	0.367369	1.0348	0.049355	+1σ
Q9QZQ8	Macroh2a1	macroH2A.1 histone	9.92452	9.94674	0.770607	-1.01552	-0.0222175	-0.5σ
Q91VR2	Atp5c1	ATP synthase, H+ transporting, mitochondrial F1 complex, gamma polypeptide 1	9.92592	9.94699	0.802277	-1.01471	-0.0210675	-0.5σ
Q80U35	Arhgef17	Rho guanine nucleotide exchange factor (GEF) 17	9.92604	9.94239	0.84631	-1.0114	-0.0163475	-0.5σ
P63300	Selenow	selenoprotein W	9.92637	9.95139	0.803418	-1.0175	-0.0250225	-0.5σ
H3BK65	Peptide:H3BK65	Peptide:H3BK65	9.92771	9.94425	0.848877	-1.01153	-0.016535	-0.5σ
Q9CRT8	Peptide:Q9CRT8	Peptide:Q9CRT8	9.9282	9.92524	0.929171	1.00206	0.0029675	+0.5σ
Q9CR26	Vta1	vesicle (multivesicular body) trafficking 1	9.93013	9.88696	0.473022	1.03037	0.0431675	+1σ
Q61584	Fxr1	fragile X mental retardation gene 1, autosomal homolog	9.93178	9.90742	0.507835	1.01703	0.0243625	+0.5σ
P63330	Ppp2ca	protein phosphatase 2 (formerly 2A), catalytic subunit, alpha isoform	9.93228	9.98407	0.355321	-1.03656	-0.0517975	-1σ
Q3UEB4	Mvk	mevalonate kinase	9.93379	9.94766	0.875905	-1.00966	-0.0138625	-0.5σ
Q8C6E0	Cfap36	cilia and flagella associated protein 36	9.93501	9.91406	0.843393	1.01463	0.0209475	+0.5σ
P56391	Cox6b1	cytochrome c oxidase, subunit 6B1	9.93558	9.87571	0.14523	1.04238	0.0598775	+1σ
V9GX06	Peptide:V9GX06	Peptide:V9GX06	9.93617	9.93685	0.983531	-1.00047	-0.0006775	-0.5σ
O70378	Emc8	ER membrane protein complex subunit 8	9.93868	9.96057	0.292167	-1.01529	-0.021885	-0.5σ
Q3UMU9	Hdgfl2	HDGF like 2	9.94121	9.94847	0.921434	-1.00504	-0.00726	-0.5σ
Q921S7	Mrpl37	mitochondrial ribosomal protein L37	9.94771	9.91066	0.61425	1.02602	0.037055	+0.5σ
A0A0A6YW53	Map4k4	mitogen-activated protein kinase kinase kinase kinase 4	9.94784	9.99674	0.252254	-1.03448	-0.0489025	-1σ
Q3TLS3	Gdpgp1	GDP-D-glucose phosphorylase 1	9.95072	9.95364	0.940762	-1.00203	-0.00292	-0.5σ
Q3V2H3	Snx12	sorting nexin 12	9.95327	9.95033	0.926764	1.00204	0.002935	+0.5σ
G3X8R0	Reep5	receptor accessory protein 5	9.95573	9.96404	0.955003	-1.00577	-0.0083075	-0.5σ
Q9CZH7	Mxra7	matrix-remodelling associated 7	9.9571	10.0367	0.141102	-1.05673	-0.0796125	-1σ
G5E8J3	Wdr11	WD repeat domain 11	9.96032	10.0027	0.514673	-1.02978	-0.0423375	-0.5σ
E9Q634	Myo1e	myosin IE	9.96203	9.94307	0.914668	1.01323	0.0189625	+0.5σ
P82343	Renbp	renin binding protein	9.96584	9.90767	0.0230585	1.04114	0.0581675	+1σ
Q8BL66	Eea1	early endosome antigen 1	9.97159	10.086	0.369055	-1.08251	-0.114375	-2σ
Q04690	Nf1	neurofibromin 1	9.97226	9.92751	0.300298	1.03151	0.0447525	+1σ
Q8JZV7	Amdhd2	amidohydrolase domain containing 2	9.98273	9.95375	0.391775	1.02029	0.028985	+0.5σ
C0HKE4	H2ac23	H2A clustered histone 23	9.98489	10.0556	0.671025	-1.05026	-0.07075	-1σ
Q60710	Samhd1	SAM domain and HD domain, 1	9.98578	9.99468	0.847809	-1.00618	-0.008895	-0.5σ
Q80U72	Scrib	scribbled planar cell polarity	9.98926	9.89965	0.167766	1.06409	0.089615	+2σ
Q99PL7	Scd3	stearoyl-coenzyme A desaturase 3	9.99019	9.97711	0.883807	1.00911	0.01308	+0.5σ
Q9WV85	Nme3	NME/NM23 nucleoside diphosphate kinase 3	9.99353	10.0981	0.0234336	-1.07516	-0.104545	-2σ
Q8VEJ9	Vps4a	vacuolar protein sorting 4A	9.99508	9.99641	0.977558	-1.00092	-0.0013275	-0.5σ
P26187	Mgmt	O-6-methylguanine-DNA methyltransferase	9.99538	9.95557	0.55366	1.02798	0.0398075	+0.5σ
O35286	Dhx15	DEAH (Asp-Glu-Ala-His) box polypeptide 15	9.99585	10.0369	0.51193	-1.02886	-0.041045	-0.5σ
E9PWB2	Peptide:E9PWB2	Peptide:E9PWB2	9.9971	10.0044	0.819606	-1.0051	-0.007335	-0.5σ
Q02257	Jup	junction plakoglobin	10.0004	9.97337	0.537497	1.01889	0.026995	+0.5σ
Q3SXD3	Hddc2	HD domain containing 2	10.0067	9.99627	0.854736	1.00723	0.010395	+0.5σ
Q9JME7	Trappc2l	trafficking protein particle complex 2-like	10.0089	9.9193	0.491794	1.06405	0.089565	+2σ
G3X9Y9	Peptide:G3X9Y9	Peptide:G3X9Y9	10.009	9.59666	0.00276849	1.33087	0.412372	+6σ
O08915	Aip	aryl-hydrocarbon receptor-interacting protein	10.0151	10.0067	0.861096	1.00584	0.0084	+0.5σ
Q9R1Q7	Plp2	proteolipid protein 2	10.0238	10.0763	0.525244	-1.03707	-0.05251	-1σ
Q810B6	Ankfy1	ankyrin repeat and FYVE domain containing 1	10.0269	9.90148	0.192413	1.09086	0.12546	+2σ
D3YUV1	Nrbp1	nuclear receptor binding protein 1	10.0292	9.95883	0.138214	1.04996	0.070335	+1σ
Q3TGW2	Eepd1	endonuclease/exonuclease/phosphatase family domain containing 1	10.0321	10.0773	0.536319	-1.03188	-0.04527	-1σ
Q8K4Q7	Cerk	ceramide kinase	10.0334	10.0803	0.324066	-1.03298	-0.0468125	-1σ
Q8BNU0	Armc6	armadillo repeat containing 6	10.0345	10.0273	0.874738	1.00499	0.00718	+0.5σ
P97470	Ppp4c	protein phosphatase 4, catalytic subunit	10.0351	10.044	0.940624	-1.00615	-0.0088525	-0.5σ
O54833	Csnk2a2	casein kinase 2, alpha prime polypeptide	10.0374	9.98806	0.344924	1.03477	0.04931	+1σ
Q8BIJ7	Rufy1	RUN and FYVE domain containing 1	10.0384	9.99886	0.710771	1.02777	0.039515	+0.5σ
Q9JKD3	Scamp5	secretory carrier membrane protein 5	10.0457	9.98592	0.337162	1.04234	0.05982	+1σ
Q9DB60	Prxl2b	peroxiredoxin like 2B	10.0505	10.048	0.910542	1.00168	0.002425	+0.5σ
Q8CJ40	Crocc	ciliary rootlet coiled-coil, rootletin	10.0512	10.1317	0.0567971	-1.0574	-0.0805275	-1σ
O70503	Hsd17b12	hydroxysteroid (17-beta) dehydrogenase 12	10.055	10.0904	0.300915	-1.02477	-0.0353025	-0.5σ
Q8C5K5	1810030O07Rik	RIKEN cDNA 1810030O07 gene	10.0551	10.0579	0.958478	-1.0019	-0.002745	-0.5σ
Q9Z2X2	Psmd10	proteasome (prosome, macropain) 26S subunit, non-ATPase, 10	10.0556	10.0465	0.806755	1.00635	0.009125	+0.5σ
A0A0R4J1W7	Cdc23	CDC23 cell division cycle 23	10.0593	10.0702	0.700759	-1.0076	-0.01092	-0.5σ
Q78JW9	Ubfd1	ubiquitin family domain containing 1	10.0611	10.0086	0.557142	1.03705	0.05248	+1σ
E9Q9B0	Peptide:E9Q9B0	Peptide:E9Q9B0	10.0625	10.0583	0.939328	1.00293	0.00422	+0.5σ
Q9D7H3	Rtca	RNA 3'-terminal phosphate cyclase	10.0632	10.0509	0.570666	1.00851	0.012225	+0.5σ
Q9Z0H8	Clip2	CAP-GLY domain containing linker protein 2	10.0638	10.015	0.294088	1.03435	0.04872	+1σ
P47941	Crkl	v-crk avian sarcoma virus CT10 oncogene homolog-like	10.0707	10.0594	0.742554	1.00785	0.011275	+0.5σ
P61804	Dad1	defender against cell death 1	10.0715	10.3686	0.0120891	-1.22873	-0.297172	-6σ
Q9R1S8	Capn7	calpain 7	10.0785	10.0757	0.914118	1.00194	0.0028	+0.5σ
Q8C7D2	Crbn	cereblon	10.0786	10.162	0.0953286	-1.05949	-0.083375	-1σ
O88587	Comt	catechol-O-methyltransferase	10.0786	10.1057	0.799391	-1.01896	-0.027095	-0.5σ
Q9DC50	Crot	carnitine O-octanoyltransferase	10.0796	10.0785	0.973114	1.00081	0.001175	+0.5σ
P42125	Eci1	enoyl-Coenzyme A delta isomerase 1	10.0854	10.0644	0.793543	1.01468	0.02103	+0.5σ
Q61206	Pafah1b2	platelet-activating factor acetylhydrolase, isoform 1b, subunit 2	10.0881	10.1217	0.5729	-1.02361	-0.0336625	-0.5σ
Q3TNA1	Xylb	xylulokinase homolog (H. influenzae)	10.0894	10.1102	0.778349	-1.01456	-0.0208525	-0.5σ
Q8BMA6	Srp68	signal recognition particle 68	10.0963	9.9935	0.0246533	1.07384	0.102773	+2σ
Q8BH82	Napepld	N-acyl phosphatidylethanolamine phospholipase D	10.0982	10.1176	0.625057	-1.01354	-0.0194	-0.5σ
Q8BK08	Tmem11	transmembrane protein 11	10.0985	9.94567	0.356375	1.11177	0.152863	+2σ
A0A1Y7VNZ6	Peptide:A0A1Y7VNZ6	Peptide:A0A1Y7VNZ6	10.0999	10.1356	0.410988	-1.02504	-0.035675	-0.5σ
F7DEU6	Peptide:F7DEU6	Peptide:F7DEU6	10.1022	10.0681	0.299029	1.02392	0.0341	+0.5σ
Q3UDK1	Trafd1	TRAF type zinc finger domain containing 1	10.1024	10.0747	0.437064	1.01939	0.027705	+0.5σ
P61329	Fgf12	fibroblast growth factor 12	10.1052	10.0982	0.813033	1.0049	0.00705	+0.5σ
Q542V3	Srsf4	serine and arginine-rich splicing factor 4	10.107	10.1297	0.647788	-1.01589	-0.02275	-0.5σ
O54988	Slk	STE20-like kinase	10.1093	10.054	0.529798	1.03908	0.0553025	+1σ
O88696	Clpp	caseinolytic mitochondrial matrix peptidase proteolytic subunit	10.1094	10.08	0.582821	1.02057	0.029375	+0.5σ
Q99J56	Derl1	Der1-like domain family, member 1	10.1104	10.2073	0.297477	-1.06949	-0.096925	-2σ
Q5EBG6	Hspb6	heat shock protein, alpha-crystallin-related, B6	10.1121	10.1224	0.890764	-1.00721	-0.0103675	-0.5σ
Q9CZ49	Klhl35	kelch-like 35	10.1146	10.1027	0.869462	1.00835	0.012	+0.5σ
Q6P1Y9	Exoc1	exocyst complex component 1	10.1186	10.0906	0.487744	1.01963	0.02805	+0.5σ
Q3U125	Prxl2a	peroxiredoxin like 2A	10.1215	10.1211	0.978973	1.00031	0.00045	+0.5σ
Q8C2E7	Washc5	WASH complex subunit 5	10.1218	10.1281	0.944555	-1.00439	-0.00632	-0.5σ
Q9CPQ8	Atp5l	ATP synthase, H+ transporting, mitochondrial F0 complex, subunit G	10.1234	10.0981	0.58284	1.01771	0.025325	+0.5σ
Q91WS0	Cisd1	CDGSH iron sulfur domain 1	10.1268	10.1836	0.210762	-1.04014	-0.056775	-1σ
Q80VD1	Fam98b	family with sequence similarity 98, member B	10.1341	10.0595	0.273486	1.05301	0.074525	+1σ
Q64337	Sqstm1	sequestosome 1	10.1357	10.0901	0.420312	1.03211	0.0456	+1σ
O35129	Phb2	prohibitin 2	10.1395	10.147	0.919739	-1.0052	-0.0074875	-0.5σ
Q8CE33	Klhl11	kelch-like 11	10.1424	10.0664	0.0170117	1.05404	0.075925	+1σ
A0A0R4J0W0	Klhdc3	kelch domain containing 3	10.143	10.1459	0.910631	-1.00203	-0.002925	-0.5σ
Q8BGZ7	Krt75	keratin 75	10.1482	10.1333	0.939491	1.01036	0.0148675	+0.5σ
Q8K3H0	Appl1	adaptor protein, phosphotyrosine interaction, PH domain and leucine zipper containing 1	10.1501	10.105	0.247916	1.0317	0.045025	+1σ
Q3U827	Rnf180	ring finger protein 180	10.1558	10.03	0.239423	1.09109	0.125773	+2σ
P32020	Scp2	sterol carrier protein 2, liver	10.1638	10.1539	0.925431	1.0069	0.009915	+0.5σ
A2APV2	Fmnl2	formin-like 2	10.1661	10.1756	0.85499	-1.00659	-0.009475	-0.5σ
B2RY04	Dock5	dedicator of cytokinesis 5	10.1695	10.1082	0.245655	1.04339	0.061275	+1σ
Q9DBB8	Dhdh	dihydrodiol dehydrogenase (dimeric)	10.1708	10.2549	0.135661	-1.06003	-0.0841	-1σ
Q8BRN9	Cc2d1b	coiled-coil and C2 domain containing 1B	10.1821	10.1407	0.210125	1.02915	0.04145	+0.5σ
P19324	Serpinh1	serine (or cysteine) peptidase inhibitor, clade H, member 1	10.1883	10.2265	0.394648	-1.02687	-0.03825	-0.5σ
Q9ERV1	Mkrn2	makorin, ring finger protein, 2	10.1908	10.2408	0.424539	-1.03525	-0.049975	-1σ
Q9ESW8	Pgpep1	pyroglutamyl-peptidase I	10.193	10.1774	0.73336	1.01084	0.01555	+0.5σ
P20108	Prdx3	peroxiredoxin 3	10.1948	10.3824	0.0402365	-1.13891	-0.18765	-3σ
E9Q0J5	Peptide:E9Q0J5	Peptide:E9Q0J5	10.1957	10.1526	0.478571	1.03033	0.0431	+1σ
Q9CY46	Lsm4	LSM4 homolog, U6 small nuclear RNA and mRNA degradation associated	10.1991	10.1899	0.900549	1.00641	0.009225	+0.5σ
O35382	Exoc4	exocyst complex component 4	10.2019	10.285	0.55582	-1.05927	-0.083075	-1σ
Q9CQ54	Ndufc2	NADH:ubiquinone oxidoreductase subunit C2	10.2025	10.2117	0.854369	-1.00641	-0.009225	-0.5σ
D3YUP1	Peptide:D3YUP1	Peptide:D3YUP1	10.2048	10.2656	0.274345	-1.04306	-0.060825	-1σ
E9QKE4	Rab3gap2	RAB3 GTPase activating protein subunit 2	10.2057	10.1972	0.853333	1.00587	0.00845	+0.5σ
A0A0D2X7Z2	Eef1akmt1	EEF1A alpha lysine methyltransferase 1	10.2062	10.328	0.158079	-1.08811	-0.121825	-2σ
Q7TT37	Elp1	elongator complex protein 1	10.2083	10.2308	0.779961	-1.01572	-0.0225	-0.5σ
Q9JJU8	Sh3bgrl	SH3-binding domain glutamic acid-rich protein like	10.2153	10.1706	0.804266	1.03142	0.0446325	+1σ
Q8CHW4	Eif2b5	eukaryotic translation initiation factor 2B, subunit 5 epsilon	10.2191	10.229	0.750006	-1.00689	-0.0099	-0.5σ
Q8VEH5	Epm2aip1	EPM2A (laforin) interacting protein 1	10.2231	10.2498	0.697999	-1.01866	-0.026675	-0.5σ
Q9JKL4	Ndufaf3	NADH:ubiquinone oxidoreductase complex assembly factor 3	10.2266	10.2398	0.751555	-1.00914	-0.013125	-0.5σ
Q91W50	Csde1	cold shock domain containing E1, RNA binding	10.2295	10.2264	0.933373	1.00217	0.003125	+0.5σ
Q8BVF2	Pdcl3	phosducin-like 3	10.2326	10.1911	0.627852	1.02922	0.04155	+0.5σ
Q9ESZ8	Gtf2i	general transcription factor II I	10.233	10.1928	0.12239	1.02826	0.0402	+0.5σ
Q5XPI3	Rnf123	ring finger protein 123	10.2365	10.2723	0.380671	-1.02518	-0.035875	-0.5σ
Q64448	Gja3	gap junction protein, alpha 3	10.2427	10.2351	0.872545	1.00528	0.0076	+0.5σ
Q9D1K2	Atp6v1f	ATPase, H+ transporting, lysosomal V1 subunit F	10.2444	10.2413	0.935563	1.00212	0.00305	+0.5σ
Q922Q1	Mtarc2	mitochondrial amidoxime reducing component 2	10.2464	10.2806	0.664567	-1.02401	-0.034225	-0.5σ
P70444	Bid	BH3 interacting domain death agonist	10.2486	10.1555	0.202565	1.0667	0.09315	+2σ
Q9D289	Trappc6b	trafficking protein particle complex 6B	10.2515	10.2599	0.874984	-1.00586	-0.008425	-0.5σ
Q9CQF3	Nudt21	nudix (nucleoside diphosphate linked moiety X)-type motif 21	10.2545	10.2324	0.515169	1.01544	0.0221	+0.5σ
A0A1B0GSU0	Aldh16a1	aldehyde dehydrogenase 16 family, member A1	10.257	10.2582	0.983302	-1.00083	-0.0012	-0.5σ
Q91VD9	Ndufs1	NADH:ubiquinone oxidoreductase core subunit S1	10.2573	10.3003	0.569279	-1.03027	-0.043025	-0.5σ
Q9D7S7	Rpl22l1	ribosomal protein L22 like 1	10.2601	10.2233	0.615096	1.02584	0.0368	+0.5σ
Q9DB77	Uqcrc2	ubiquinol cytochrome c reductase core protein 2	10.2676	10.2065	0.147912	1.04324	0.061075	+1σ
Q9CWF2	Tubb2b	tubulin, beta 2B class IIB	10.2677	10.079	0.3169	1.1397	0.188655	+3σ
H7BWY8	Tsr2	TSR2 20S rRNA accumulation	10.2735	10.2704	0.976156	1.00213	0.003075	+0.5σ
Q91VR8	Brk1	BRICK1, SCAR/WAVE actin-nucleating complex subunit	10.279	10.2535	0.436828	1.01781	0.025475	+0.5σ
P28738	Kif5c	kinesin family member 5C	10.2872	10.2676	0.534506	1.01371	0.01965	+0.5σ
E9QLB2	Lyplal1	lysophospholipase-like 1	10.2877	10.3306	0.089924	-1.03016	-0.042875	-0.5σ
Q8BTS0	Ddx5	DEAD box helicase 5	10.2895	10.2774	0.82812	1.00837	0.012025	+0.5σ
E9QN99	Abhd14b	abhydrolase domain containing 14b	10.297	10.234	0.155386	1.04464	0.063	+1σ
Q8BGY6	B3gnt5	UDP-GlcNAc:betaGal beta-1,3-N-acetylglucosaminyltransferase 5	10.2977	10.3816	0.13104	-1.05992	-0.08395	-1σ
Q61739	Itga6	integrin alpha 6	10.3046	10.2668	0.450455	1.02655	0.0378	+0.5σ
Q8BHA3	Dtd2	D-tyrosyl-tRNA deacylase 2	10.3098	10.3675	0.102987	-1.04082	-0.057725	-1σ
O88958	Gnpda1	glucosamine-6-phosphate deaminase 1	10.3123	10.3398	0.387504	-1.01919	-0.027425	-0.5σ
Q3UI43	Babam1	BRISC and BRCA1 A complex member 1	10.3167	10.3498	0.320032	-1.02316	-0.033025	-0.5σ
Q9CQM0	Nicn1	nicolin 1	10.3171	10.2983	0.787524	1.01312	0.0188	+0.5σ
E9PZD8	Peptide:E9PZD8	Peptide:E9PZD8	10.3186	10.302	0.743975	1.01157	0.0166	+0.5σ
Q9CWQ0	Dph5	diphthamide biosynthesis 5	10.3209	10.309	0.65677	1.0083	0.011925	+0.5σ
Q9D050	Mtch2	mitochondrial carrier 2	10.3214	10.3758	0.131968	-1.03841	-0.054375	-1σ
Q9DBX3	Susd2	sushi domain containing 2	10.3242	10.3267	0.96849	-1.00173	-0.0025	-0.5σ
O88351	Ikbkb	inhibitor of kappaB kinase beta	10.3247	10.4366	8.36873e-06	-1.08065	-0.1119	-2σ
A0A1L1SV73	Peptide:A0A1L1SV73	Peptide:A0A1L1SV73	10.3265	10.3281	0.969322	-1.00109	-0.001575	-0.5σ
Q8BW66	Slc25a48	solute carrier family 25, member 48	10.3282	10.3377	0.86997	-1.00662	-0.009525	-0.5σ
P14094	Atp1b1	ATPase, Na+/K+ transporting, beta 1 polypeptide	10.3297	10.3235	0.890539	1.00432	0.006225	+0.5σ
Q3TYT1	Coq7	demethyl-Q 7	10.3311	10.3169	0.660695	1.00993	0.01425	+0.5σ
P54731	Faf1	Fas-associated factor 1	10.3326	10.2048	0.175727	1.09265	0.127825	+2σ
Q80ZU0	Arl5a	ADP-ribosylation factor-like 5A	10.3421	10.4	0.402197	-1.04093	-0.057875	-1σ
A0A0A6YVU8	Peptide:A0A0A6YVU8	Peptide:A0A0A6YVU8	10.3429	10.2607	0.262498	1.05863	0.0822	+1σ
Q8JZX5	Lrrc57	leucine rich repeat containing 57	10.3437	10.3197	0.336956	1.01679	0.024025	+0.5σ
P38060	Hmgcl	3-hydroxy-3-methylglutaryl-Coenzyme A lyase	10.3441	10.4303	0.191351	-1.06152	-0.086125	-2σ
P50171	H2-Ke6	H2-K region expressed gene 6	10.3477	10.3749	0.646718	-1.01901	-0.027175	-0.5σ
Q8BK75	Elp6	elongator acetyltransferase complex subunit 6	10.352	10.3798	0.283647	-1.01951	-0.027875	-0.5σ
Q9DCZ1	Gmpr	guanosine monophosphate reductase	10.3548	10.3802	0.273722	-1.01773	-0.02535	-0.5σ
P97742	Cpt1a	carnitine palmitoyltransferase 1a, liver	10.3566	10.2912	0.306125	1.04634	0.06535	+1σ
Q32Q92	Acot6	acyl-CoA thioesterase 6	10.3645	10.4239	0.254098	-1.04205	-0.059425	-1σ
Q91YQ5	Rpn1	ribophorin I	10.3649	10.3576	0.922488	1.00506	0.007275	+0.5σ
Q8CG72	Adprhl2	ADP-ribosylhydrolase like 2	10.3668	10.4367	0.0282265	-1.04961	-0.06985	-1σ
P62761	Vsnl1	visinin-like 1	10.3699	10.407	0.472667	-1.02605	-0.0371	-0.5σ
Q99L88	Sntb1	syntrophin, basic 1	10.3799	10.3376	0.376161	1.02975	0.0423	+0.5σ
Q8K2A1	Gulp1	GULP, engulfment adaptor PTB domain containing 1	10.3825	10.3148	0.247664	1.04806	0.067725	+1σ
Q99L13	Hibadh	3-hydroxyisobutyrate dehydrogenase	10.3942	10.42	0.76209	-1.01804	-0.0258	-0.5σ
Q99PG2	Ogfr	opioid growth factor receptor	10.3953	10.4236	0.69965	-1.01981	-0.0283	-0.5σ
Q9D394	Rufy3	RUN and FYVE domain containing 3	10.4005	10.3692	0.4962	1.02197	0.03135	+0.5σ
A0A1L1STL9	Peptide:A0A1L1STL9	Peptide:A0A1L1STL9	10.4009	10.4079	0.910089	-1.00492	-0.007075	-0.5σ
Q3U0V2	Tradd	TNFRSF1A-associated via death domain	10.4014	10.4207	0.608747	-1.01352	-0.019375	-0.5σ
Q8VE88	Fam114a2	family with sequence similarity 114, member A2	10.4024	10.3722	0.657745	1.02115	0.0302	+0.5σ
Q8K183	Pdxk	pyridoxal (pyridoxine, vitamin B6) kinase	10.4043	10.3825	0.603885	1.01524	0.021825	+0.5σ
Q9D0A3	Arpin	actin-related protein 2/3 complex inhibitor	10.4062	10.4373	0.56336	-1.02181	-0.031125	-0.5σ
Q60963	Pla2g7	phospholipase A2, group VII (platelet-activating factor acetylhydrolase, plasma)	10.4072	10.3369	0.531218	1.04997	0.07035	+1σ
Q8VBT0	Tmx1	thioredoxin-related transmembrane protein 1	10.4074	10.3623	0.653888	1.03174	0.045075	+1σ
Q3TE80	2410002F23Rik	RIKEN cDNA 2410002F23 gene	10.4085	10.4117	0.952221	-1.00227	-0.003275	-0.5σ
Q8BFQ8	Gatd1	glutamine amidotransferase like class 1 domain containing 1	10.4094	10.4033	0.861327	1.00427	0.00615	+0.5σ
Q6PGC1	Dhx29	DEAH (Asp-Glu-Ala-His) box polypeptide 29	10.4104	10.3726	0.39016	1.02657	0.037825	+0.5σ
Q9R0L1	Hsf4	heat shock transcription factor 4	10.4116	10.4339	0.483002	-1.01561	-0.02235	-0.5σ
P45952	Acadm	acyl-Coenzyme A dehydrogenase, medium chain	10.4119	10.3832	0.319441	1.02011	0.028725	+0.5σ
Q99L27	Gmpr2	guanosine monophosphate reductase 2	10.4124	10.4194	0.824052	-1.00485	-0.006975	-0.5σ
Q9WV02	Rbmx	RNA binding motif protein, X chromosome	10.414	10.4206	0.914312	-1.00462	-0.00665	-0.5σ
A0A087WS96	Peptide:A0A087WS96	Peptide:A0A087WS96	10.4142	10.427	0.707045	-1.00891	-0.0128	-0.5σ
Q8K0C9	Gmds	GDP-mannose 4, 6-dehydratase	10.4161	10.3908	0.742776	1.01771	0.025325	+0.5σ
O09111	Ndufb11	NADH:ubiquinone oxidoreductase subunit B11	10.4188	10.4342	0.840789	-1.01071	-0.015375	-0.5σ
P52196	Tst	thiosulfate sulfurtransferase, mitochondrial	10.4191	10.4735	0.149827	-1.03846	-0.05445	-1σ
Q9WTL7	Lypla2	lysophospholipase 2	10.4193	10.3989	0.592307	1.01429	0.020475	+0.5σ
Q9QY36	Naa10	N(alpha)-acetyltransferase 10, NatA catalytic subunit	10.4207	10.4509	0.599199	-1.02119	-0.03025	-0.5σ
D2DFA9	Gprc5b	G protein-coupled receptor, family C, group 5, member B	10.4214	10.511	0.0356035	-1.06411	-0.08965	-2σ
Q8BPE4	Tmem177	transmembrane protein 177	10.4226	10.4901	0.106883	-1.04792	-0.067525	-1σ
Q3UX10	Tubal3	tubulin, alpha-like 3	10.4241	10.4234	0.977203	1.00052	0.00075	+0.5σ
H7BX95	Peptide:H7BX95	Peptide:H7BX95	10.4243	10.3984	0.760869	1.01806	0.025825	+0.5σ
Q3TQR0	Pgap2	post-GPI attachment to proteins 2	10.4245	10.4751	0.492692	-1.03564	-0.050525	-1σ
Q9D0B6	Pbdc1	polysaccharide biosynthesis domain containing 1	10.4276	10.382	0.443184	1.03211	0.0456	+1σ
A0A0N4SW28	Peptide:A0A0N4SW28	Peptide:A0A0N4SW28	10.4279	10.4175	0.707386	1.00725	0.010425	+0.5σ
Q9WVT6	Car14	carbonic anhydrase 14	10.4287	10.481	0.404437	-1.03693	-0.052325	-1σ
Q9CQR2	Rps21	ribosomal protein S21	10.4324	10.4179	0.64432	1.0101	0.0145	+0.5σ
Q9ER81	Tor1aip2	torsin A interacting protein 2	10.435	10.4688	0.683387	-1.02374	-0.03385	-0.5σ
Q3TEA8	Hp1bp3	heterochromatin protein 1, binding protein 3	10.4357	10.3206	0.185738	1.08305	0.1151	+2σ
G5E8A0	Osbpl11	oxysterol binding protein-like 11	10.436	10.4512	0.810281	-1.01061	-0.015225	-0.5σ
A0A0R4J065	Atg4b	autophagy related 4B, cysteine peptidase	10.4362	10.4318	0.808764	1.00307	0.004425	+0.5σ
Q3UWL8	Pfdn4	prefoldin 4	10.4374	10.4334	0.963242	1.00281	0.00405	+0.5σ
Q9DC69	Ndufa9	NADH:ubiquinone oxidoreductase subunit A9	10.439	10.4049	0.244779	1.02397	0.034175	+0.5σ
Q99KH8	Stk24	serine/threonine kinase 24	10.4446	10.487	0.202143	-1.02986	-0.04245	-0.5σ
Q8VCE6	Nt5m	5',3'-nucleotidase, mitochondrial	10.4449	10.4337	0.872723	1.00785	0.011275	+0.5σ
Q8K2D8	Fibp	fibroblast growth factor (acidic) intracellular binding protein	10.4465	10.4631	0.830451	-1.01156	-0.016575	-0.5σ
A0A0J9YUL3	Septin11	septin 11	10.4467	10.4072	0.454201	1.02776	0.0395	+0.5σ
Q8VDI7	Ubac1	ubiquitin associated domain containing 1	10.4472	10.4176	0.41963	1.02073	0.0296	+0.5σ
Q9D8Z6	Atg101	autophagy related 101	10.4556	10.4535	0.974962	1.00144	0.002075	+0.5σ
P97379	G3bp2	GTPase activating protein (SH3 domain) binding protein 2	10.4591	10.4456	0.769603	1.00938	0.013475	+0.5σ
Q8BSL7	Arf2	ADP-ribosylation factor 2	10.463	10.5001	0.340251	-1.02601	-0.03705	-0.5σ
Q3TE40	Rpa2	replication protein A2	10.4658	10.4156	0.620726	1.03543	0.050225	+1σ
B9EJR8	Dnaaf5	dynein, axonemal assembly factor 5	10.4689	10.4393	0.0584402	1.02075	0.029625	+0.5σ
P35282	Rab21	RAB21, member RAS oncogene family	10.4713	10.5461	0.562095	-1.05316	-0.074725	-1σ
F8WGQ9	Kctd10	potassium channel tetramerisation domain containing 10	10.4729	10.5474	0.298452	-1.05301	-0.074525	-1σ
Q9CQF6	Aasdhppt	aminoadipate-semialdehyde dehydrogenase-phosphopantetheinyl transferase	10.4759	10.5442	0.0185659	-1.04844	-0.06825	-1σ
E9Q455	Peptide:E9Q455	Peptide:E9Q455	10.4771	10.5824	0.119789	-1.0757	-0.105275	-2σ
Q8BUY9	Pggt1b	protein geranylgeranyltransferase type I, beta subunit	10.4776	10.4265	0.478303	1.036	0.051025	+1σ
Q80ZW0	Stk35	serine/threonine kinase 35	10.4798	10.4453	0.132022	1.0242	0.0345	+0.5σ
Q9CQA1	Trappc5	trafficking protein particle complex 5	10.4817	10.4664	0.682883	1.01073	0.0154	+0.5σ
Q9CRD0	Ociad1	OCIA domain containing 1	10.4822	10.5608	0.00623473	-1.05603	-0.07865	-1σ
Q8CI70	Lrrc20	leucine rich repeat containing 20	10.4831	10.513	0.467718	-1.02096	-0.029925	-0.5σ
Q9QYJ3	Dnajb1	DnaJ heat shock protein family (Hsp40) member B1	10.4887	10.5075	0.671185	-1.0131	-0.018775	-0.5σ
P61294	Rab6b	RAB6B, member RAS oncogene family	10.4916	10.4801	0.677398	1.00802	0.011525	+0.5σ
Q64511	Top2b	topoisomerase (DNA) II beta	10.4934	10.487	0.801888	1.00445	0.0064	+0.5σ
G3UZA7	Sumo3	small ubiquitin-like modifier 3	10.4938	10.4473	0.58522	1.03274	0.046475	+1σ
Q8R3W2	0610009B22Rik	RIKEN cDNA 0610009B22 gene	10.4963	10.4694	0.58025	1.01887	0.026975	+0.5σ
Q8K4R4	Pitpnc1	phosphatidylinositol transfer protein, cytoplasmic 1	10.498	10.4915	0.891844	1.00457	0.006575	+0.5σ
Q8R0H9	Gga1	golgi associated, gamma adaptin ear containing, ARF binding protein 1	10.5068	10.4982	0.844594	1.00593	0.008525	+0.5σ
Q9CQR6	Ppp6c	protein phosphatase 6, catalytic subunit	10.5119	10.4148	0.0629836	1.0696	0.097075	+2σ
Q91WK5	Gcsh	glycine cleavage system protein H (aminomethyl carrier)	10.5119	10.5445	0.199936	-1.02287	-0.032625	-0.5σ
Q9EPC1	Parva	parvin, alpha	10.5182	10.5787	0.338995	-1.04281	-0.060475	-1σ
P67778	Phb	prohibitin	10.5265	10.523	0.928614	1.00239	0.00345	+0.5σ
Q9ERE7	Mesd	mesoderm development LRP chaperone	10.5281	10.6045	0.140056	-1.05435	-0.07635	-1σ
P56135	Atp5j2	ATP synthase, H+ transporting, mitochondrial F0 complex, subunit F2	10.5287	10.5548	0.830646	-1.01824	-0.026075	-0.5σ
A0A1Y7VLZ7	Pacs2	phosphofurin acidic cluster sorting protein 2	10.5411	10.5465	0.959612	-1.0038	-0.005475	-0.5σ
P63213	Gng2	guanine nucleotide binding protein (G protein), gamma 2	10.5423	10.5824	0.38695	-1.02819	-0.0401	-0.5σ
Q6P8I4	Pcnp	PEST proteolytic signal containing nuclear protein	10.5444	10.5095	0.635905	1.02447	0.034875	+0.5σ
P48437	Prox1	prospero homeobox 1	10.5446	10.5855	0.183108	-1.02876	-0.0409	-0.5σ
Q8C6G8	Wdr26	WD repeat domain 26	10.5455	10.511	0.384452	1.02417	0.03445	+0.5σ
O54734	Ddost	dolichyl-di-phosphooligosaccharide-protein glycotransferase	10.5497	10.5686	0.707264	-1.01322	-0.01895	-0.5σ
Q9CXU4	Timm23	translocase of inner mitochondrial membrane 23	10.5531	10.584	0.550137	-1.02163	-0.030875	-0.5σ
Q62523	Zyx	zyxin	10.5618	10.5427	0.745377	1.01333	0.0191	+0.5σ
Q9QUR7	Pin1	protein (peptidyl-prolyl cis/trans isomerase) NIMA-interacting 1	10.5625	10.5516	0.802166	1.00758	0.0109	+0.5σ
Q8BFZ9	Erlin2	ER lipid raft associated 2	10.5685	10.5948	0.712679	-1.01836	-0.02625	-0.5σ
Q9ER00	Stx12	syntaxin 12	10.5686	10.3944	0.122369	1.1284	0.174275	+3σ
Q5NCF2	Trappc1	trafficking protein particle complex 1	10.5688	10.5661	0.958599	1.00193	0.002775	+0.5σ
Q62432	Smad2	SMAD family member 2	10.5724	10.5441	0.579754	1.01979	0.028275	+0.5σ
A0A1B0GRC8	Fbxo25	F-box protein 25	10.5749	10.6263	0.235215	-1.03629	-0.051425	-1σ
Q9EP69	Sacm1l	SAC1 suppressor of actin mutations 1-like (yeast)	10.5755	10.5538	0.635758	1.01517	0.021725	+0.5σ
Q6ZQI3	Mlec	malectin	10.5778	10.6074	0.757473	-1.02073	-0.0296	-0.5σ
Q76N33	Stambpl1	STAM binding protein like 1	10.5794	10.4742	0.190939	1.07566	0.105225	+2σ
O55022	Pgrmc1	progesterone receptor membrane component 1	10.5869	10.616	0.718432	-1.02041	-0.02915	-0.5σ
Q8JZL3	Thtpa	thiamine triphosphatase	10.5907	10.6012	0.807776	-1.00725	-0.010425	-0.5σ
P51881	Slc25a5	solute carrier family 25 (mitochondrial carrier, adenine nucleotide translocator), member 5	10.5917	10.5979	0.908422	-1.00429	-0.006175	-0.5σ
Q3UW64	Gne	glucosamine (UDP-N-acetyl)-2-epimerase/N-acetylmannosamine kinase	10.593	10.6357	0.29952	-1.03002	-0.042675	-0.5σ
Q8R5C5	Actr1b	ARP1 actin-related protein 1B, centractin beta	10.5933	10.6407	0.425264	-1.0334	-0.0474	-1σ
Q8BWR2	Pithd1	PITH (C-terminal proteasome-interacting domain of thioredoxin-like) domain containing 1	10.5952	10.5369	0.303506	1.04126	0.058325	+1σ
Q9D8X2	Ccdc124	coiled-coil domain containing 124	10.6005	10.5184	0.200401	1.05858	0.082125	+1σ
E9PWR4	Peptide:E9PWR4	Peptide:E9PWR4	10.6031	10.7001	0.382388	-1.06955	-0.097	-2σ
D3Z4B2	Peptide:D3Z4B2	Peptide:D3Z4B2	10.6039	10.6345	0.495689	-1.02144	-0.0306	-0.5σ
Q9EST4	Psmg2	proteasome (prosome, macropain) assembly chaperone 2	10.6041	10.6553	0.205724	-1.03614	-0.051225	-1σ
Q9D997	Nagk	N-acetylglucosamine kinase	10.6057	10.6075	0.960091	-1.00125	-0.0018	-0.5σ
Q9QZE5	Copg1	coatomer protein complex, subunit gamma 1	10.6104	10.5954	0.791859	1.01047	0.015025	+0.5σ
Q9WV69	Dmtn	dematin actin binding protein	10.6107	10.5574	0.533328	1.0376	0.05325	+1σ
P30285	Cdk4	cyclin-dependent kinase 4	10.6112	10.635	0.802751	-1.01667	-0.02385	-0.5σ
Q8K3G9	Appl2	adaptor protein, phosphotyrosine interaction, PH domain and leucine zipper containing 2	10.612	10.6039	0.843249	1.00561	0.008075	+0.5σ
Q6PFA2	Clta	clathrin, light polypeptide (Lca)	10.6128	10.5184	0.170921	1.06762	0.0944	+2σ
P42232	Stat5b	signal transducer and activator of transcription 5B	10.6131	10.5586	0.365768	1.0385	0.0545	+1σ
P25688	Uox	urate oxidase	10.6132	10.6172	0.96403	-1.00274	-0.00395	-0.5σ
Q3UGB5	Dazap1	DAZ associated protein 1	10.6185	10.6306	0.682775	-1.00842	-0.0121	-0.5σ
Q9CZP5	Bcs1l	BCS1-like (yeast)	10.6203	10.6462	0.532001	-1.01813	-0.025925	-0.5σ
Q9R1Z7	Pts	6-pyruvoyl-tetrahydropterin synthase	10.6219	10.5915	0.540458	1.02133	0.03045	+0.5σ
A2RSX7	Tyw5	tRNA-yW synthesizing protein 5	10.6229	10.644	0.362811	-1.0147	-0.02105	-0.5σ
O08547	Sec22b	SEC22 homolog B, vesicle trafficking protein	10.6236	10.569	0.593402	1.03857	0.0546	+1σ
Q3UFY7	Nt5c3b	5'-nucleotidase, cytosolic IIIB	10.6243	10.6101	0.657509	1.00989	0.0142	+0.5σ
Q80UP8	Slc20a2	solute carrier family 20, member 2	10.6273	10.5951	0.6286	1.02255	0.032175	+0.5σ
Q9CQ80	Vps25	vacuolar protein sorting 25	10.6282	10.6253	0.922478	1.00199	0.002875	+0.5σ
Q8BYN3	Itpk1	inositol 1,3,4-triphosphate 5/6 kinase	10.6311	10.6179	0.887107	1.00921	0.013225	+0.5σ
P63011	Rab3a	RAB3A, member RAS oncogene family	10.6318	10.6053	0.522241	1.01849	0.026425	+0.5σ
G3X8X7	Vps16	VSP16 CORVET/HOPS core subunit	10.6338	10.6407	0.865128	-1.00476	-0.00685	-0.5σ
Q91X72	Hpx	hemopexin	10.6349	10.7247	0.248664	-1.06419	-0.08975	-2σ
Q9CXV3	Crygf	crystallin, gamma F	10.6438	10.7431	0.465016	-1.0712	-0.099225	-2σ
Q922H4	Gmppa	GDP-mannose pyrophosphorylase A	10.6458	10.6281	0.74611	1.0124	0.017775	+0.5σ
Q8C052	Map1s	microtubule-associated protein 1S	10.6489	10.6558	0.751474	-1.00479	-0.0069	-0.5σ
Q99LU0	Chmp1b	charged multivesicular body protein 1B	10.6546	10.6384	0.777841	1.01127	0.016175	+0.5σ
Q8C5H8	Nadk2	NAD kinase 2, mitochondrial	10.6576	10.9203	0.0400523	-1.19974	-0.262725	-6σ
P97770	Thumpd3	THUMP domain containing 3	10.6578	10.6774	0.666618	-1.01361	-0.0195	-0.5σ
P12815	Pdcd6	programmed cell death 6	10.6592	10.6325	0.624884	1.01864	0.02665	+0.5σ
Q921M3	Sf3b3	splicing factor 3b, subunit 3	10.6597	10.6479	0.861203	1.00827	0.011875	+0.5σ
Q3U7M5	Abhd4	abhydrolase domain containing 4	10.6652	10.6769	0.793559	-1.00818	-0.01175	-0.5σ
P35846	Folr1	folate receptor 1 (adult)	10.6691	10.8515	0.0496318	-1.13477	-0.1824	-3σ
P62313	Lsm6	LSM6 homolog, U6 small nuclear RNA and mRNA degradation associated	10.6702	10.6421	0.564299	1.01965	0.028075	+0.5σ
Q60973	Rbbp7	retinoblastoma binding protein 7, chromatin remodeling factor	10.6707	10.6873	0.604634	-1.01161	-0.01665	-0.5σ
P60521	Gabarapl2	gamma-aminobutyric acid (GABA) A receptor-associated protein-like 2	10.6724	10.7241	0.417696	-1.03649	-0.0517	-1σ
A0A0R4J1Y3	Osgep	O-sialoglycoprotein endopeptidase	10.6763	10.6364	0.0750588	1.0281	0.039975	+0.5σ
Q80VL1	Tdrkh	tudor and KH domain containing protein	10.6788	10.6262	0.228044	1.03706	0.0525	+1σ
P98083	Shc1	src homology 2 domain-containing transforming protein C1	10.6846	10.6618	0.472965	1.01588	0.022725	+0.5σ
O70172	Pip4k2a	phosphatidylinositol-5-phosphate 4-kinase, type II, alpha	10.6868	10.725	0.407655	-1.02687	-0.03825	-0.5σ
A0A087WNT1	Eloc	elongin C	10.6878	10.6635	0.781067	1.017	0.024325	+0.5σ
P17156	Hspa2	heat shock protein 2	10.6893	10.6882	0.975498	1.00081	0.001175	+0.5σ
Q7TSH2	Phkb	phosphorylase kinase beta	10.6901	10.6627	0.615657	1.01914	0.02735	+0.5σ
Q9WUP7	Uchl5	ubiquitin carboxyl-terminal esterase L5	10.6903	10.6619	0.613526	1.01983	0.028325	+0.5σ
Q9QXB9	Drg2	developmentally regulated GTP binding protein 2	10.6908	10.6112	0.0359415	1.05676	0.07965	+1σ
P01942	Peptide:P01942	Peptide:P01942	10.6975	10.2939	0.136297	1.32283	0.403627	+6σ
P32883	Kras	Kirsten rat sarcoma viral oncogene homolog	10.7021	10.7274	0.666662	-1.01771	-0.025325	-0.5σ
Q8K0G5	Eipr1	EARP complex and GARP complex interacting protein 1	10.7024	10.7454	0.254114	-1.03024	-0.042975	-0.5σ
Q8VHM5	Hnrnpr	heterogeneous nuclear ribonucleoprotein R	10.7046	10.7166	0.684522	-1.00839	-0.01205	-0.5σ
Q8BL86	Mblac2	metallo-beta-lactamase domain containing 2	10.7047	10.704	0.991869	1.00045	0.00065	+0.5σ
Q99PL6	Ubxn6	UBX domain protein 6	10.7058	10.6883	0.730871	1.0122	0.0175	+0.5σ
Q9CWR2	Smyd3	SET and MYND domain containing 3	10.7066	10.7964	0.168376	-1.06424	-0.089825	-2σ
Z4YJY0	Abraxas2	BRISC complex subunit	10.7096	10.6865	0.56005	1.01612	0.023075	+0.5σ
Q9CPN9	2210010C04Rik	RIKEN cDNA 2210010C04 gene	10.7102	10.7055	0.977256	1.00326	0.0047	+0.5σ
O09117	Sypl	synaptophysin-like protein	10.7115	10.7637	0.45964	-1.03683	-0.052175	-1σ
Q5SWN2	Rpa1	replication protein A1	10.7123	10.6732	0.224406	1.02747	0.0391	+0.5σ
Q99LC2	Cstf1	cleavage stimulation factor, 3' pre-RNA, subunit 1	10.7129	10.7503	0.141461	-1.02626	-0.0374	-0.5σ
G5E8R4	Ppp6r3	protein phosphatase 6, regulatory subunit 3	10.7168	10.7223	0.888163	-1.00384	-0.005525	-0.5σ
Q8R3E3	Wipi1	WD repeat domain, phosphoinositide interacting 1	10.7176	10.5528	0.157978	1.12101	0.1648	+2σ
A2A9M4	Peptide:A2A9M4	Peptide:A2A9M4	10.7181	10.7869	0.148476	-1.04883	-0.068775	-1σ
Q62086	Pon2	paraoxonase 2	10.7191	10.663	0.504638	1.03963	0.056075	+1σ
Q99P72	Rtn4	reticulon 4	10.7207	10.6523	0.227447	1.04857	0.068425	+1σ
Q8BH57	Wdr48	WD repeat domain 48	10.723	10.737	0.796051	-1.00979	-0.01405	-0.5σ
Q8VHL1	Setd7	SET domain containing (lysine methyltransferase) 7	10.7298	10.6966	0.262883	1.0233	0.033225	+0.5σ
Q8R317	Ubqln1	ubiquilin 1	10.7325	10.7115	0.314188	1.01461	0.020925	+0.5σ
Q9Z1K6	Arih2	ariadne RBR E3 ubiquitin protein ligase 2	10.7381	10.9206	0.17955	-1.13487	-0.182525	-3σ
Q8VC42	Rmc1	regulator of MON1-CCZ1	10.7383	10.7512	0.77238	-1.009	-0.012925	-0.5σ
E9QN59	Peptide:E9QN59	Peptide:E9QN59	10.7431	10.7245	0.444713	1.01298	0.0186	+0.5σ
Q99LB6	Mat2b	methionine adenosyltransferase II, beta	10.7474	10.7118	0.324463	1.02495	0.03555	+0.5σ
Q9QXE0	Hacl1	2-hydroxyacyl-CoA lyase 1	10.7586	10.7041	0.398087	1.03848	0.054475	+1σ
Q9CPQ1	Cox6c	cytochrome c oxidase subunit 6C	10.7664	10.7718	0.939989	-1.00375	-0.0054	-0.5σ
A2BDX3	Mocs3	molybdenum cofactor synthesis 3	10.7679	10.7893	0.677574	-1.01494	-0.0214	-0.5σ
Q3TXU5	Dhps	deoxyhypusine synthase	10.7683	10.7884	0.832149	-1.01401	-0.020075	-0.5σ
Q52L67	Peptide:Q52L67	Peptide:Q52L67	10.7685	10.7578	0.90018	1.00748	0.01075	+0.5σ
Q6PER3	Mapre3	microtubule-associated protein, RP/EB family, member 3	10.7736	10.7763	0.968661	-1.00182	-0.002625	-0.5σ
Q7TSV4	Pgm2	phosphoglucomutase 2	10.7749	10.7824	0.879557	-1.00525	-0.00755	-0.5σ
Q8R5H1	Usp15	ubiquitin specific peptidase 15	10.7831	10.7707	0.757243	1.00863	0.0124	+0.5σ
Q9CQA9	Ntpcr	nucleoside-triphosphatase, cancer-related	10.7835	10.8221	0.470429	-1.02708	-0.03855	-0.5σ
O08859	Tnfaip6	tumor necrosis factor alpha induced protein 6	10.7886	10.8038	0.665966	-1.01063	-0.01525	-0.5σ
P59017	Bcl2l13	BCL2-like 13 (apoptosis facilitator)	10.7945	10.7647	0.712328	1.02084	0.02975	+0.5σ
Q91VC3	Eif4a3	eukaryotic translation initiation factor 4A3	10.7946	10.8343	0.149458	-1.02788	-0.039675	-0.5σ
F8SLQ1	Pex5l	peroxisomal biogenesis factor 5-like	10.8047	10.7827	0.698264	1.0154	0.02205	+0.5σ
G3X928	Sec23ip	Sec23 interacting protein	10.8048	10.7767	0.693913	1.01963	0.02805	+0.5σ
P63037	Dnaja1	DnaJ heat shock protein family (Hsp40) member A1	10.8053	10.8297	0.796478	-1.017	-0.024325	-0.5σ
Q8R123	Flad1	flavin adenine dinucleotide synthetase 1	10.807	10.8181	0.617371	-1.00774	-0.011125	-0.5σ
A2BGI8	Peptide:A2BGI8	Peptide:A2BGI8	10.8078	10.7923	0.68931	1.0108	0.0155	+0.5σ
Q9CWY3	Setd6	SET domain containing 6	10.8119	10.7611	0.191592	1.03588	0.05085	+1σ
Q3THK7	Gmps	guanine monophosphate synthetase	10.8194	10.9339	0.0666315	-1.08264	-0.11455	-2σ
Q3UV17	Krt76	keratin 76	10.8201	10.5084	0.250997	1.24108	0.3116	+6σ
P15532	Nme1	NME/NM23 nucleoside diphosphate kinase 1	10.8223	10.8259	0.952786	-1.00245	-0.003525	-0.5σ
E9PVA8	Gcn1	GCN1 activator of EIF2AK4	10.8224	10.7979	0.783657	1.01718	0.024575	+0.5σ
Q9CQ79	Txndc9	thioredoxin domain containing 9	10.8228	10.7816	0.43061	1.02893	0.04115	+0.5σ
P22907	Hmbs	hydroxymethylbilane synthase	10.8265	10.8272	0.982918	-1.00047	-0.000675	-0.5σ
D3Z4I3	Rbm24	RNA binding motif protein 24	10.8267	10.7871	0.318361	1.02781	0.039575	+0.5σ
P15864	H1f2	H1.2 linker histone, cluster member	10.8291	10.8263	0.98818	1.00198	0.00285	+0.5σ
Q8VIM9	Irgq	immunity-related GTPase family, Q	10.831	10.864	0.426818	-1.0231	-0.03295	-0.5σ
Q8C0E2	Vps26b	VPS26 retromer complex component B	10.8368	10.8788	0.0130716	-1.02956	-0.042025	-0.5σ
Q9Z2M7	Pmm2	phosphomannomutase 2	10.8369	10.8354	0.96921	1.00106	0.001525	+0.5σ
A0A0R4J0B4	Cmas	cytidine monophospho-N-acetylneuraminic acid synthetase	10.8413	10.8122	0.75315	1.02039	0.029125	+0.5σ
Q8BRK8	Prkaa2	protein kinase, AMP-activated, alpha 2 catalytic subunit	10.8415	10.8375	0.878385	1.00276	0.003975	+0.5σ
Q923U0	Peptide:Q923U0	Peptide:Q923U0	10.8435	10.8429	0.99168	1.00045	0.00065	+0.5σ
P47809	Map2k4	mitogen-activated protein kinase kinase 4	10.8455	10.7948	0.178829	1.03584	0.0508	+1σ
Q99KX1	Mlf2	myeloid leukemia factor 2	10.8458	10.8206	0.487585	1.01764	0.025225	+0.5σ
P61961	Ufm1	ubiquitin-fold modifier 1	10.8476	10.875	0.557666	-1.01923	-0.027475	-0.5σ
O89079	Cope	coatomer protein complex, subunit epsilon	10.8545	10.8268	0.735902	1.0194	0.027725	+0.5σ
Q9Z1E4	Gys1	glycogen synthase 1, muscle	10.8555	10.7433	0.232712	1.08086	0.112175	+2σ
Q8CGU1	Calcoco1	calcium binding and coiled coil domain 1	10.8561	10.8372	0.527709	1.0132	0.018925	+0.5σ
Q99KQ4	Nampt	nicotinamide phosphoribosyltransferase	10.8612	10.8577	0.852296	1.00241	0.003475	+0.5σ
O89017	Lgmn	legumain	10.8624	10.84	0.758181	1.01565	0.0224	+0.5σ
Q8VDP6	Cdipt	CDP-diacylglycerol--inositol 3-phosphatidyltransferase (phosphatidylinositol synthase)	10.8656	10.9053	0.119168	-1.02785	-0.039625	-0.5σ
E9QNA7	Sorbs1	sorbin and SH3 domain containing 1	10.8694	10.8948	0.725933	-1.01776	-0.0254	-0.5σ
P70297	Stam	signal transducing adaptor molecule (SH3 domain and ITAM motif) 1	10.8698	10.8531	0.645529	1.01164	0.0167	+0.5σ
P39876	Timp3	tissue inhibitor of metalloproteinase 3	10.8724	10.871	0.981446	1.00097	0.0014	+0.5σ
Q9CXA2	L3hypdh	L-3-hydroxyproline dehydratase (trans-)	10.8741	10.9207	0.340487	-1.03279	-0.04655	-1σ
E9QJT5	Peptide:E9QJT5	Peptide:E9QJT5	10.8766	10.8331	0.356979	1.03059	0.043475	+1σ
Q8C7M3	Trim9	tripartite motif-containing 9	10.8845	10.8895	0.866189	-1.00349	-0.005025	-0.5σ
Q7TSI3	Ppp6r1	protein phosphatase 6, regulatory subunit 1	10.885	10.9076	0.592408	-1.01577	-0.022575	-0.5σ
Q9Z1R2	Bag6	BCL2-associated athanogene 6	10.8858	10.8149	0.00680387	1.05037	0.0709	+1σ
Q99J09	Wdr77	WD repeat domain 77	10.8868	10.8861	0.985378	1.00052	0.00075	+0.5σ
Q9CPT3	Nanp	N-acetylneuraminic acid phosphatase	10.8874	10.8531	0.535282	1.02404	0.034275	+0.5σ
O54774	Ap3d1	adaptor-related protein complex 3, delta 1 subunit	10.902	10.9102	0.862439	-1.00572	-0.008225	-0.5σ
O70439	Peptide:O70439	Peptide:O70439	10.9033	10.8132	0.103611	1.06444	0.0901	+2σ
Q9WUK2	Eif4h	eukaryotic translation initiation factor 4H	10.9055	10.8339	0.509956	1.0509	0.071625	+1σ
Q922U2	Krt5	keratin 5	10.9056	10.9863	0.836343	-1.05755	-0.080725	-1σ
Q6P3D0	Nudt16	nudix (nucleoside diphosphate linked moiety X)-type motif 16	10.9127	10.8877	0.736814	1.01748	0.025	+0.5σ
Q9QZ06	Tollip	toll interacting protein	10.9138	10.9521	0.527227	-1.02692	-0.038325	-0.5σ
Q8C5W3	Tbcel	tubulin folding cofactor E-like	10.9152	10.9389	0.734201	-1.01658	-0.023725	-0.5σ
P61924	Copz1	coatomer protein complex, subunit zeta 1	10.9226	10.9623	0.291077	-1.02786	-0.03965	-0.5σ
Q60770	Stxbp3	syntaxin binding protein 3	10.9253	10.9764	0.232944	-1.03602	-0.05105	-1σ
E9QAX2	Myo18a	myosin XVIIIA	10.9276	10.9588	0.608922	-1.02191	-0.031275	-0.5σ
Q9JJK2	Lancl2	LanC (bacterial lantibiotic synthetase component C)-like 2	10.9301	10.9404	0.710758	-1.00716	-0.0103	-0.5σ
P27601	Gna13	guanine nucleotide binding protein, alpha 13	10.9304	10.907	0.442056	1.01632	0.02335	+0.5σ
Q8BTZ7	Gmppb	GDP-mannose pyrophosphorylase B	10.9307	10.9131	0.153933	1.01226	0.017575	+0.5σ
Q64669	Nqo1	NAD(P)H dehydrogenase, quinone 1	10.9336	10.9274	0.856637	1.00434	0.00625	+0.5σ
Q8VE47	Uba5	ubiquitin-like modifier activating enzyme 5	10.9344	10.8864	0.0436887	1.03381	0.047975	+1σ
Q8BXC6	Commd2	COMM domain containing 2	10.935	10.9743	0.209903	-1.02765	-0.03935	-0.5σ
Q61699	Hsph1	heat shock 105kDa/110kDa protein 1	10.9438	10.9249	0.840528	1.01315	0.01885	+0.5σ
Q9WTY4	Aqp5	aquaporin 5	10.9438	10.9474	0.954463	-1.0025	-0.0036	-0.5σ
Q9CQV6	Map1lc3b	microtubule-associated protein 1 light chain 3 beta	10.9553	10.9649	0.862783	-1.00669	-0.009625	-0.5σ
Q80SW1	Ahcyl1	S-adenosylhomocysteine hydrolase-like 1	10.9556	10.9635	0.842728	-1.00547	-0.007875	-0.5σ
E9PXY8	Peptide:E9PXY8	Peptide:E9PXY8	10.958	10.9889	0.324866	-1.02168	-0.03095	-0.5σ
Q8BWZ3	Naa25	N(alpha)-acetyltransferase 25, NatB auxiliary subunit	10.9677	10.93	0.312363	1.02646	0.037675	+0.5σ
Q63829	Commd3	COMM domain containing 3	10.9684	10.9726	0.904221	-1.00292	-0.0042	-0.5σ
Q9DB29	Iah1	isoamyl acetate-hydrolyzing esterase 1 homolog	10.9757	10.9575	0.710932	1.01266	0.01815	+0.5σ
Q91XD6	Vps36	vacuolar protein sorting 36	10.981	10.9965	0.676957	-1.01078	-0.015475	-0.5σ
Q9D1M4	Eef1e1	eukaryotic translation elongation factor 1 epsilon 1	10.9813	10.8708	0.0239762	1.07964	0.11055	+2σ
Q9JM96	Cdc42ep4	CDC42 effector protein (Rho GTPase binding) 4	10.9824	11.0063	0.687977	-1.01669	-0.023875	-0.5σ
Q8R2R3	Aagab	alpha- and gamma-adaptin binding protein	10.9838	10.9753	0.7404	1.00593	0.008525	+0.5σ
A0JNY3	Gphn	gephyrin	10.9883	11.0016	0.838132	-1.00926	-0.0133	-0.5σ
H9KV05	Peptide:H9KV05	Peptide:H9KV05	10.9886	10.9847	0.940808	1.00271	0.0039	+0.5σ
Q8CGY8	Ogt	O-linked N-acetylglucosamine (GlcNAc) transferase (UDP-N-acetylglucosamine:polypeptide-N-acetylglucosaminyl transferase)	10.9944	11.0368	0.0182116	-1.02986	-0.04245	-0.5σ
Q3TW96	Uap1l1	UDP-N-acteylglucosamine pyrophosphorylase 1-like 1	10.9987	11.0481	0.189557	-1.03482	-0.049375	-1σ
A0A087WP80	Peptide:A0A087WP80	Peptide:A0A087WP80	11.0041	10.9759	0.774677	1.01976	0.028225	+0.5σ
Q9WTP6	Ak2	adenylate kinase 2	11.0075	11.0369	0.502022	-1.02061	-0.029425	-0.5σ
O89112	Lancl1	LanC (bacterial lantibiotic synthetase component C)-like 1	11.0085	11.0381	0.231144	-1.02068	-0.029525	-0.5σ
P31750	Akt1	thymoma viral proto-oncogene 1	11.0118	11.0017	0.773557	1.00703	0.0101	+0.5σ
Q8K3C3	Lzic	leucine zipper and CTNNBIP1 domain containing	11.0121	11.0194	0.865398	-1.00513	-0.007375	-0.5σ
G3X972	Sec24c	Sec24 related gene family, member C (S. cerevisiae)	11.0138	11.0302	0.660873	-1.01145	-0.016425	-0.5σ
Q9DBG9	Tax1bp3	Tax1 (human T cell leukemia virus type I) binding protein 3	11.0175	11.0299	0.835198	-1.00865	-0.012425	-0.5σ
Q6PAM0	Prkab2	protein kinase, AMP-activated, beta 2 non-catalytic subunit	11.0214	10.9691	0.0903379	1.03693	0.052325	+1σ
Q6P8M1	Tatdn1	TatD DNase domain containing 1	11.027	11.0301	0.949937	-1.00217	-0.003125	-0.5σ
Q61187	Tsg101	tumor susceptibility gene 101	11.0302	11.0361	0.950938	-1.00412	-0.005925	-0.5σ
P61211	Arl1	ADP-ribosylation factor-like 1	11.0407	11.0365	0.808106	1.00292	0.0042	+0.5σ
A8DUK4	Hbb-bs	hemoglobin, beta adult s chain	11.0515	10.6061	0.17771	1.3617	0.445412	+6σ
Q6ZWZ2	Ube2r2	ubiquitin-conjugating enzyme E2R 2	11.0521	11.0518	0.99602	1.00016	0.000225	+0.5σ
Q9D385	Arl2bp	ADP-ribosylation factor-like 2 binding protein	11.059	11.0497	0.892382	1.00652	0.009375	+0.5σ
Q80WQ2	Vac14	Vac14 homolog (S. cerevisiae)	11.06	11.0839	0.70167	-1.01674	-0.02395	-0.5σ
Q9JL62	Gltp	glycolipid transfer protein	11.06	11.0334	0.269618	1.01856	0.026525	+0.5σ
A2ACM0	Rptor	regulatory associated protein of MTOR, complex 1	11.0621	11.0821	0.556265	-1.01396	-0.02	-0.5σ
Q3KNK3	Cyb5r2	cytochrome b5 reductase 2	11.0628	11.0495	0.542435	1.00928	0.013325	+0.5σ
A2AVR9	Dynlrb1	dynein light chain roadblock-type 1	11.0682	11.112	0.181947	-1.03084	-0.043825	-1σ
P23198	Peptide:P23198	Peptide:P23198	11.0684	11.1153	0.149573	-1.03302	-0.046875	-1σ
A0A0G2JEC4	Peptide:A0A0G2JEC4	Peptide:A0A0G2JEC4	11.0686	10.9909	0.171277	1.0553	0.07765	+1σ
Q6P8J2	Sat2	spermidine/spermine N1-acetyl transferase 2	11.0694	11.0838	0.828491	-1.00998	-0.014325	-0.5σ
Q91WC0	Setd3	SET domain containing 3	11.0695	11.0107	0.353921	1.04164	0.05885	+1σ
Q9CR27	Washc3	WASH complex subunit 3	11.0712	10.9987	0.368036	1.05157	0.07255	+1σ
P61226	Rap2b	RAP2B, member of RAS oncogene family	11.0723	11.1511	0.0288404	-1.05618	-0.07885	-1σ
Q9WTN0	Ggps1	geranylgeranyl diphosphate synthase 1	11.0738	11.0608	0.84587	1.00905	0.013	+0.5σ
A0A1Y7VP24	Peptide:A0A1Y7VP24	Peptide:A0A1Y7VP24	11.0754	11.0998	0.210885	-1.01706	-0.0244	-0.5σ
E9Q9C3	Peptide:E9Q9C3	Peptide:E9Q9C3	11.0755	11.1191	0.539387	-1.03068	-0.0436	-1σ
Q9D967	Mdp1	magnesium-dependent phosphatase 1	11.0757	11.1792	0.0404967	-1.07436	-0.103475	-2σ
A3KGU5	Sptan1	spectrin alpha, non-erythrocytic 1	11.0759	11.0757	0.98932	1.00017	0.00025	+0.5σ
Q9CQT1	Mri1	methylthioribose-1-phosphate isomerase 1	11.0803	11.2689	0.266914	-1.13968	-0.188625	-3σ
P09103	P4hb	prolyl 4-hydroxylase, beta polypeptide	11.0812	11.0881	0.94423	-1.00479	-0.0069	-0.5σ
Q9R1T2	Sae1	SUMO1 activating enzyme subunit 1	11.0831	11.0685	0.584997	1.01019	0.014625	+0.5σ
P62488	Polr2g	polymerase (RNA) II (DNA directed) polypeptide G	11.0854	11.1823	0.0219582	-1.06949	-0.096925	-2σ
Q9WVB6	Lenep	lens epithelial protein	11.0903	11.2181	0.0183981	-1.09266	-0.12785	-2σ
Q61474	Msi1	musashi RNA-binding protein 1	11.0932	11.0904	0.924168	1.00196	0.002825	+0.5σ
Q9D1G2	Pmvk	phosphomevalonate kinase	11.094	11.1029	0.868183	-1.00619	-0.0089	-0.5σ
Q8BGB7	Enoph1	enolase-phosphatase 1	11.0944	11.1115	0.211159	-1.01192	-0.0171	-0.5σ
Q3TMH2	Scrn3	secernin 3	11.0994	11.1505	0.174173	-1.03605	-0.0511	-1σ
Q9WU28	Pfdn5	prefoldin 5	11.0998	11.1051	0.874829	-1.00372	-0.00535	-0.5σ
Q3UUU2	Peptide:Q3UUU2	Peptide:Q3UUU2	11.1003	11.0761	0.614161	1.01688	0.02415	+0.5σ
P27661	H2ax	H2A.X variant histone	11.102	11.1572	0.587932	-1.039	-0.0552	-1σ
Q9ERZ6	Fign	fidgetin	11.1021	11.0622	0.176719	1.02804	0.0399	+0.5σ
Q9EP71	Rai14	retinoic acid induced 14	11.1039	11.1154	0.793291	-1.00802	-0.011525	-0.5σ
Q9D2R0	Aacs	acetoacetyl-CoA synthetase	11.1049	11.0498	0.1318	1.03897	0.05515	+1σ
Q99JF5	Mvd	mevalonate (diphospho) decarboxylase	11.1082	11.0494	0.463201	1.0416	0.0588	+1σ
P21279	Gnaq	guanine nucleotide binding protein, alpha q polypeptide	11.1118	11.0492	0.125177	1.04433	0.062575	+1σ
Q9DB32	Haghl	hydroxyacylglutathione hydrolase-like	11.1134	11.1138	0.996576	-1.00026	-0.000375	-0.5σ
E9QAU4	Etl4	enhancer trap locus 4	11.1162	11.0736	0.184349	1.02995	0.042575	+0.5σ
P12787	Cox5a	cytochrome c oxidase subunit 5A	11.1187	11.1146	0.92662	1.00288	0.00415	+0.5σ
P35278	Rab5c	RAB5C, member RAS oncogene family	11.1235	11.1286	0.921716	-1.00351	-0.00505	-0.5σ
B2KF25	Tcp11	t-complex protein 11	11.1248	11.2923	0.00151081	-1.12317	-0.167575	-2σ
P63158	Hmgb1	high mobility group box 1	11.1303	11.0239	0.123247	1.0765	0.10635	+2σ
Q9JMG7	Hdgfl3	HDGF like 3	11.1385	11.1462	0.964209	-1.00535	-0.0077	-0.5σ
Q9WU84	Ccs	copper chaperone for superoxide dismutase	11.141	11.1574	0.702637	-1.01143	-0.0164	-0.5σ
Q9JM14	Nt5c	5',3'-nucleotidase, cytosolic	11.1435	11.1182	0.257327	1.01766	0.02525	+0.5σ
A0A1L1SRT0	Bag1	BCL2-associated athanogene 1	11.147	11.1002	0.465555	1.03292	0.046725	+1σ
O55201	Supt5	suppressor of Ty 5, DSIF elongation factor subunit	11.1509	11.1594	0.712089	-1.00593	-0.008525	-0.5σ
Q80X81	Acat3	acetyl-Coenzyme A acetyltransferase 3	11.1516	11.1196	0.60585	1.02238	0.031925	+0.5σ
A0A1L1STC6	Syne1	spectrin repeat containing, nuclear envelope 1	11.1519	11.1919	0.30882	-1.0281	-0.039975	-0.5σ
Q8C605	Pfkp	phosphofructokinase, platelet	11.1524	11.1565	0.915928	-1.00281	-0.00405	-0.5σ
O35218	Cpsf2	cleavage and polyadenylation specific factor 2	11.1546	11.148	0.922162	1.00457	0.006575	+0.5σ
Q9D0W5	Ppil1	peptidylprolyl isomerase (cyclophilin)-like 1	11.1625	11.1876	0.743507	-1.01755	-0.0251	-0.5σ
Q8R3U1	Plaat3	phospholipase A and acyltransferase 3	11.1631	11.1896	0.554859	-1.01854	-0.0265	-0.5σ
Q91YS8	Camk1	calcium/calmodulin-dependent protein kinase I	11.1632	11.1425	0.83426	1.0144	0.020625	+0.5σ
Q9JHK4	Rabggta	Rab geranylgeranyl transferase, a subunit	11.1665	11.2081	0.452145	-1.02925	-0.0416	-0.5σ
Q3UIU2	Ndufb6	NADH:ubiquinone oxidoreductase subunit B6	11.1665	11.2578	0.157062	-1.06527	-0.091225	-2σ
Q99MV1	Tdrd1	tudor domain containing 1	11.1667	11.1709	0.952672	-1.00297	-0.004275	-0.5σ
E9QAS7	Inpp5a	inositol polyphosphate-5-phosphatase A	11.1718	11.205	0.421136	-1.02328	-0.0332	-0.5σ
Q9JHW4	Eefsec	eukaryotic elongation factor, selenocysteine-tRNA-specific	11.1734	11.1414	0.407241	1.02245	0.032025	+0.5σ
A2ACP1	Ttc39a	tetratricopeptide repeat domain 39A	11.1737	11.3255	0.121729	-1.11095	-0.1518	-2σ
Q61792	Lasp1	LIM and SH3 protein 1	11.1764	11.1484	0.672738	1.01965	0.028075	+0.5σ
P46737	Brcc3	BRCA1/BRCA2-containing complex, subunit 3	11.1804	11.1867	0.877371	-1.00443	-0.006375	-0.5σ
E9QA16	Cald1	caldesmon 1	11.1867	11.1139	0.552341	1.05174	0.072775	+1σ
Q9ER67	Maged2	melanoma antigen, family D, 2	11.1989	11.2036	0.927612	-1.00333	-0.0048	-0.5σ
Q9EQU5	Set	SET nuclear oncogene	11.2002	11.2129	0.73848	-1.00891	-0.0128	-0.5σ
Q9ERD6	Ralgps2	Ral GEF with PH domain and SH3 binding motif 2	11.2019	11.1715	0.125902	1.02124	0.030325	+0.5σ
E9Q9J4	Peptide:E9Q9J4	Peptide:E9Q9J4	11.2082	11.1976	0.8336	1.00737	0.0106	+0.5σ
Q78JE5	Fbxo22	F-box protein 22	11.2112	11.2093	0.947804	1.00135	0.00195	+0.5σ
Q9CQ26	Stambp	STAM binding protein	11.2185	11.2013	0.5565	1.01199	0.0172	+0.5σ
Q9D0E1	Hnrnpm	heterogeneous nuclear ribonucleoprotein M	11.2188	11.2654	0.360637	-1.03283	-0.0466	-1σ
Q03958	Pfdn6	prefoldin subunit 6	11.2203	11.2683	0.244795	-1.03387	-0.04805	-1σ
Q8N9S3	Ahsa2	AHA1, activator of heat shock protein ATPase 2	11.2209	11.18	0.121771	1.02877	0.040925	+0.5σ
Q9JHW9	Aldh1a3	aldehyde dehydrogenase family 1, subfamily A3	11.2273	11.4223	0.0139932	-1.14468	-0.19495	-3σ
P60487	Pdxp	pyridoxal (pyridoxine, vitamin B6) phosphatase	11.2303	11.2024	0.450762	1.01956	0.02795	+0.5σ
Q9CQM5	Txndc17	thioredoxin domain containing 17	11.2424	11.2175	0.45789	1.01746	0.024975	+0.5σ
Q6DFZ1	Gbf1	golgi-specific brefeldin A-resistance factor 1	11.2493	11.1765	0.246921	1.05176	0.0728	+1σ
Q9JK23	Psmg1	proteasome (prosome, macropain) assembly chaperone 1	11.2554	11.3296	0.287423	-1.05276	-0.074175	-1σ
Q9EPN1	Nbea	neurobeachin	11.258	11.324	0.129098	-1.04681	-0.066	-1σ
O55135	Eif6	eukaryotic translation initiation factor 6	11.2588	11.3056	0.307351	-1.03295	-0.046775	-1σ
Q9CR62	Slc25a11	solute carrier family 25 (mitochondrial carrier oxoglutarate carrier), member 11	11.2614	11.2034	0.287853	1.04102	0.058	+1σ
Q9JLV1	Bag3	BCL2-associated athanogene 3	11.264	11.243	0.71641	1.01468	0.021025	+0.5σ
Q9JKX6	Nudt5	nudix (nucleoside diphosphate linked moiety X)-type motif 5	11.2667	11.2343	0.226772	1.02268	0.03235	+0.5σ
Q9D9V3	Echdc1	enoyl Coenzyme A hydratase domain containing 1	11.2683	11.2505	0.632344	1.01241	0.0178	+0.5σ
Q62318	Trim28	tripartite motif-containing 28	11.2793	11.2631	0.388232	1.01122	0.0161	+0.5σ
Q9CQE2	Tmem223	transmembrane protein 223	11.2796	11.2908	0.818815	-1.00776	-0.01115	-0.5σ
Q8C2Q7	Hnrnph1	heterogeneous nuclear ribonucleoprotein H1	11.2842	11.3267	0.147309	-1.02984	-0.042425	-0.5σ
Q3UMA3	Hgs	HGF-regulated tyrosine kinase substrate	11.2848	11.2621	0.601212	1.01584	0.022675	+0.5σ
Q8BGD9	Eif4b	eukaryotic translation initiation factor 4B	11.2851	11.1674	0.273764	1.08502	0.117725	+2σ
Q8R574	Prpsap2	phosphoribosyl pyrophosphate synthetase-associated protein 2	11.2866	11.2586	0.142165	1.0196	0.028	+0.5σ
Q91V64	Isoc1	isochorismatase domain containing 1	11.2895	11.3287	0.291216	-1.02749	-0.039125	-0.5σ
Q62426	Cstb	cystatin B	11.2916	11.1989	0.30469	1.06635	0.092675	+2σ
Q8BJ71	Nup93	nucleoporin 93	11.2981	11.3155	0.559057	-1.01208	-0.017325	-0.5σ
Q9D023	Mpc2	mitochondrial pyruvate carrier 2	11.2981	11.3623	0.0149196	-1.04547	-0.06415	-1σ
Q8VD75	Hip1	huntingtin interacting protein 1	11.2993	11.2849	0.583841	1.01003	0.0144	+0.5σ
A0A1B0GRP7	Peptide:A0A1B0GRP7	Peptide:A0A1B0GRP7	11.3008	11.3441	0.502883	-1.03047	-0.0433	-1σ
P55302	Lrpap1	low density lipoprotein receptor-related protein associated protein 1	11.3014	11.2472	0.488406	1.03825	0.05415	+1σ
Q8BMZ5	Tsen34	tRNA splicing endonuclease subunit 34	11.3048	11.3278	0.755456	-1.01603	-0.02295	-0.5σ
Q5XG69	Fam169a	family with sequence similarity 169, member A	11.3103	11.2686	0.540828	1.02931	0.041675	+0.5σ
Q8BH43	Wasf2	WAS protein family, member 2	11.3174	11.3305	0.467904	-1.00914	-0.013125	-0.5σ
A0A2R8VI39	Peptide:A0A2R8VI39	Peptide:A0A2R8VI39	11.3245	11.3519	0.613298	-1.01917	-0.0274	-0.5σ
D3Z4S3	Ptrhd1	peptidyl-tRNA hydrolase domain containing 1	11.3265	11.3286	0.972272	-1.00151	-0.002175	-0.5σ
Q62141	Sin3b	transcriptional regulator, SIN3B (yeast)	11.3268	11.3382	0.681904	-1.00792	-0.011375	-0.5σ
Q9D8B7	Jam3	junction adhesion molecule 3	11.3319	11.3325	0.986632	-1.00042	-0.0006	-0.5σ
P52624	Upp1	uridine phosphorylase 1	11.3329	11.359	0.344919	-1.01822	-0.02605	-0.5σ
Q6PDI5	Ecpas	Ecm29 proteasome adaptor and scaffold	11.336	11.2498	0.100221	1.06157	0.0862	+2σ
Q8K3K8	Optn	optineurin	11.3399	11.319	0.467756	1.01459	0.0209	+0.5σ
Q3USZ8	Dipk2a	divergent protein kinase domain 2A	11.3402	11.3848	0.290575	-1.03136	-0.04455	-1σ
P47857	Pfkm	phosphofructokinase, muscle	11.342	11.3793	0.403945	-1.02623	-0.03735	-0.5σ
Q99LC8	Eif2b1	eukaryotic translation initiation factor 2B, subunit 1 (alpha)	11.344	11.3553	0.799607	-1.00785	-0.011275	-0.5σ
A2AJL3	Fggy	FGGY carbohydrate kinase domain containing	11.3588	11.3919	0.379008	-1.02324	-0.03315	-0.5σ
Q3UCV8	Otulin	OTU deubiquitinase with linear linkage specificity	11.3602	11.3515	0.674934	1.00605	0.0087	+0.5σ
A0A0R4J0M1	Tbcc	tubulin-specific chaperone C	11.3604	11.3002	0.0186899	1.04261	0.0602	+1σ
F6ZHD8	Peptide:F6ZHD8	Peptide:F6ZHD8	11.3633	11.3162	0.099641	1.03317	0.047075	+1σ
P61514	Rpl37a	ribosomal protein L37a	11.3634	11.2356	0.0411705	1.09266	0.12785	+2σ
E9PV45	Peptide:E9PV45	Peptide:E9PV45	11.3649	11.3497	0.864746	1.01059	0.0152	+0.5σ
P46664	Adss	adenylosuccinate synthetase, non muscle	11.3757	11.087	0.183376	1.22154	0.2887	+6σ
Q8BX80	Engase	endo-beta-N-acetylglucosaminidase	11.3772	11.4406	0.118428	-1.04496	-0.06345	-1σ
Q9D281	Fam114a1	family with sequence similarity 114, member A1	11.3792	11.3448	0.206498	1.0241	0.03435	+0.5σ
B1AQF4	Peptide:B1AQF4	Peptide:B1AQF4	11.3859	11.4307	0.253148	-1.03156	-0.044825	-1σ
Q9CQ10	Chmp3	charged multivesicular body protein 3	11.3906	11.3888	0.959331	1.0012	0.001725	+0.5σ
P56563	Lim2	lens intrinsic membrane protein 2	11.3914	11.5	0.303342	-1.07822	-0.10865	-2σ
P08207	S100a10	S100 calcium binding protein A10 (calpactin)	11.3942	11.3251	0.583475	1.04908	0.069125	+1σ
O70589	Cask	calcium/calmodulin-dependent serine protein kinase (MAGUK family)	11.3978	11.3801	0.392574	1.01229	0.017625	+0.5σ
Q8BRF7	Scfd1	Sec1 family domain containing 1	11.4003	11.4083	0.869363	-1.00558	-0.008025	-0.5σ
Q8R059	Gale	galactose-4-epimerase, UDP	11.4041	11.4625	0.0559104	-1.04135	-0.05845	-1σ
Q6V4S5	Sdk2	sidekick cell adhesion molecule 2	11.4058	11.38	0.305575	1.01806	0.025825	+0.5σ
Q5DTJ9	Mypn	myopalladin	11.4142	11.4058	0.805909	1.00582	0.008375	+0.5σ
Q9DD02	Hikeshi	heat shock protein nuclear import factor	11.4168	11.4603	0.235827	-1.03063	-0.043525	-1σ
Q06890	Clu	clusterin	11.4176	11.4223	0.950567	-1.00333	-0.0048	-0.5σ
Q91Z25	Peptide:Q91Z25	Peptide:Q91Z25	11.4179	11.47	0.0464233	-1.03677	-0.0521	-1σ
E9QJW0	Mgst1	microsomal glutathione S-transferase 1	11.421	11.4213	0.997342	-1.00017	-0.00025	-0.5σ
Q9Z127	Slc7a5	solute carrier family 7 (cationic amino acid transporter, y+ system), member 5	11.4249	11.339	0.343104	1.06135	0.0859	+1σ
P46935	Nedd4	neural precursor cell expressed, developmentally down-regulated 4	11.4269	11.3878	0.416125	1.02749	0.039125	+0.5σ
O08997	Atox1	antioxidant 1 copper chaperone	11.4278	11.3734	0.683475	1.03839	0.05435	+1σ
Q9D6H2	Hspb11	heat shock protein family B (small), member 11	11.4281	11.5109	0.0358011	-1.05905	-0.082775	-1σ
Q9CQK7	Rwdd1	RWD domain containing 1	11.4284	11.4366	0.702024	-1.00567	-0.00815	-0.5σ
O35551	Rabep1	rabaptin, RAB GTPase binding effector protein 1	11.4372	11.4008	0.225034	1.02555	0.0364	+0.5σ
Q78PG9	Ccdc25	coiled-coil domain containing 25	11.4391	11.455	0.5297	-1.01103	-0.015825	-0.5σ
P68181	Prkacb	protein kinase, cAMP dependent, catalytic, beta	11.441	11.3486	0.26257	1.06611	0.09235	+2σ
P83741	Wnk1	WNK lysine deficient protein kinase 1	11.4421	11.4155	0.21063	1.01859	0.026575	+0.5σ
P62071	Rras2	related RAS viral (r-ras) oncogene 2	11.4485	11.4081	0.552149	1.02842	0.040425	+0.5σ
P97855	G3bp1	GTPase activating protein (SH3 domain) binding protein 1	11.4538	11.4217	0.0437829	1.02253	0.03215	+0.5σ
Q8BG05	Hnrnpa3	heterogeneous nuclear ribonucleoprotein A3	11.4559	11.4764	0.503622	-1.01435	-0.02055	-0.5σ
P70362	Ufd1	ubiquitin recognition factor in ER-associated degradation 1	11.4582	11.416	0.199387	1.02968	0.0422	+0.5σ
Q8C788	Snx18	sorting nexin 18	11.4651	11.4922	0.402604	-1.01894	-0.027075	-0.5σ
Q9D7I5	Lhpp	phospholysine phosphohistidine inorganic pyrophosphate phosphatase	11.4659	11.4121	0.191827	1.03801	0.053825	+1σ
Q501J2	Antkmt	adenine nucleotide translocase lysine methyltransferase	11.4671	11.5177	0.202074	-1.03571	-0.050625	-1σ
O70591	Pfdn2	prefoldin 2	11.4688	11.5015	0.0665978	-1.02296	-0.03275	-0.5σ
A0A0A0MQN4	Atg7	autophagy related 7	11.4715	11.4566	0.79305	1.01035	0.01485	+0.5σ
B1AUN2	Eif2b3	eukaryotic translation initiation factor 2B, subunit 3	11.482	11.4745	0.652052	1.00519	0.007475	+0.5σ
Q6P9R2	Oxsr1	oxidative-stress responsive 1	11.4821	11.5297	0.233715	-1.03362	-0.0477	-1σ
P57746	Atp6v1d	ATPase, H+ transporting, lysosomal V1 subunit D	11.4839	11.485	0.973801	-1.0008	-0.00115	-0.5σ
D3Z7P0	Peptide:D3Z7P0	Peptide:D3Z7P0	11.4874	11.4667	0.337829	1.01445	0.0207	+0.5σ
P07310	Ckm	creatine kinase, muscle	11.4947	11.4406	0.318979	1.03816	0.054025	+1σ
P62274	Rps29	ribosomal protein S29	11.4993	11.5808	0.239502	-1.05814	-0.081525	-1σ
Q99K48	Nono	non-POU-domain-containing, octamer binding protein	11.5019	11.4495	0.446714	1.03697	0.052375	+1σ
Q8VDG5	Ppcs	phosphopantothenoylcysteine synthetase	11.5044	11.5133	0.781544	-1.00622	-0.00895	-0.5σ
Q9D4H8	Cul2	cullin 2	11.5046	11.4704	0.414366	1.02395	0.03415	+0.5σ
B0QZN5	Peptide:B0QZN5	Peptide:B0QZN5	11.5084	11.5097	0.986503	-1.00085	-0.001225	-0.5σ
S4R2S8	Peptide:S4R2S8	Peptide:S4R2S8	11.5136	11.5449	0.589154	-1.02195	-0.031325	-0.5σ
Q99P31	Hspbp1	HSPA (heat shock 70kDa) binding protein, cytoplasmic cochaperone 1	11.5181	11.5463	0.225566	-1.01979	-0.028275	-0.5σ
P97370	Atp1b3	ATPase, Na+/K+ transporting, beta 3 polypeptide	11.5191	11.5743	0.217745	-1.03897	-0.05515	-1σ
A0A0R4J055	Dnmbp	dynamin binding protein	11.5217	11.5011	0.670215	1.01438	0.0206	+0.5σ
Q99JI6	Rap1b	RAS related protein 1b	11.5256	11.5245	0.977641	1.00073	0.00105	+0.5σ
Q9ES56	Trappc4	trafficking protein particle complex 4	11.5266	11.5867	0.0462857	-1.04256	-0.060125	-1σ
Q6P2B1	Tnpo3	transportin 3	11.5322	11.5587	0.643182	-1.01852	-0.026475	-0.5σ
Q8VBV7	Cops8	COP9 signalosome subunit 8	11.5357	11.5456	0.683602	-1.00687	-0.009875	-0.5σ
Q642K5	Fau	Finkel-Biskis-Reilly murine sarcoma virus (FBR-MuSV) ubiquitously expressed (fox derived)	11.5394	11.6252	0.244199	-1.06129	-0.085825	-1σ
Q9QYI3	Dnajc7	DnaJ heat shock protein family (Hsp40) member C7	11.5412	11.515	0.578425	1.01827	0.026125	+0.5σ
Q9CX34	Sugt1	SGT1, suppressor of G2 allele of SKP1 (S. cerevisiae)	11.5447	11.5017	0.196381	1.03024	0.042975	+0.5σ
Q9WVQ5	Apip	APAF1 interacting protein	11.5491	11.5858	0.237018	-1.02573	-0.03665	-0.5σ
Q9DCC4	Pycrl	pyrroline-5-carboxylate reductase-like	11.5499	11.5476	0.977143	1.00165	0.002375	+0.5σ
Q9CQE8	Rtraf	RNA transcription, translation and transport factor	11.5512	11.5729	0.27214	-1.01519	-0.02175	-0.5σ
Q9CR86	Carhsp1	calcium regulated heat stable protein 1	11.5523	11.5647	0.725013	-1.00863	-0.0124	-0.5σ
Q8BJW6	Eif2a	eukaryotic translation initiation factor 2A	11.5536	11.5733	0.355423	-1.0137	-0.019625	-0.5σ
Q9D2G2	Dlst	dihydrolipoamide S-succinyltransferase (E2 component of 2-oxo-glutarate complex)	11.5543	11.4931	0.19632	1.0433	0.06115	+1σ
E9QKR0	Peptide:E9QKR0	Peptide:E9QKR0	11.558	11.5883	0.523069	-1.02124	-0.030325	-0.5σ
Q6AXD2	Abi2	abl-interactor 2	11.5581	11.5481	0.804488	1.00692	0.00995	+0.5σ
Q9CXF4	Tbc1d15	TBC1 domain family, member 15	11.5585	11.5397	0.707091	1.01315	0.01885	+0.5σ
O08989	Mras	muscle and microspikes RAS	11.5637	11.6138	0.00937964	-1.03534	-0.0501	-1σ
Q9R0Q7	Ptges3	prostaglandin E synthase 3	11.5639	11.4644	0.18419	1.07136	0.09945	+2σ
Q9WVL0	Gstz1	glutathione transferase zeta 1 (maleylacetoacetate isomerase)	11.5727	11.6381	0.0334492	-1.04638	-0.0654	-1σ
Q9D0K0	Tbc1d7	TBC1 domain family, member 7	11.5738	11.4831	0.535818	1.06494	0.090775	+2σ
G3XA17	Peptide:G3XA17	Peptide:G3XA17	11.5743	11.549	0.245067	1.01773	0.02535	+0.5σ
Q7M6Y3	Picalm	phosphatidylinositol binding clathrin assembly protein	11.5836	11.5706	0.758909	1.0091	0.013075	+0.5σ
Q8BFS6	Cpped1	calcineurin-like phosphoesterase domain containing 1	11.5848	11.5555	0.351964	1.02055	0.02935	+0.5σ
Q99JZ4	Sar1a	secretion associated Ras related GTPase 1A	11.5945	11.5762	0.815938	1.01278	0.018325	+0.5σ
Q9DB27	Mcts1	malignant T cell amplified sequence 1	11.5947	11.6012	0.851105	-1.00448	-0.00645	-0.5σ
Q91V57	Chn1	chimerin 1	11.5948	11.5985	0.952265	-1.00262	-0.003775	-0.5σ
Q05186	Rcn1	reticulocalbin 1	11.5952	11.583	0.893477	1.00846	0.01215	+0.5σ
D3Z2H9	Peptide:D3Z2H9	Peptide:D3Z2H9	11.5963	11.6002	0.952039	-1.00272	-0.003925	-0.5σ
P17427	Ap2a2	adaptor-related protein complex 2, alpha 2 subunit	11.5998	11.599	0.988899	1.00055	0.0008	+0.5σ
Q6ZWU9	Rps27rt	ribosomal protein S27, retrogene	11.6048	11.5849	0.168682	1.01387	0.019875	+0.5σ
Q6PHN9	Rab35	RAB35, member RAS oncogene family	11.6072	11.5576	0.407425	1.03496	0.049575	+1σ
Q8BH69	Sephs1	selenophosphate synthetase 1	11.6085	11.619	0.732152	-1.00737	-0.0106	-0.5σ
Q3UDC3	Tom1	target of myb1 trafficking protein	11.6198	11.5986	0.640468	1.01477	0.02115	+0.5σ
O55142	Rpl35a	ribosomal protein L35A	11.6201	11.818	0.089112	-1.14699	-0.19785	-3σ
Q08024	Cbfb	core binding factor beta	11.6214	11.6403	0.823631	-1.0132	-0.018925	-0.5σ
Q6PGB6	Naa50	N(alpha)-acetyltransferase 50, NatE catalytic subunit	11.6235	11.6801	0.215589	-1.04001	-0.0566	-1σ
Q99LC5	Etfa	electron transferring flavoprotein, alpha polypeptide	11.628	11.5883	0.407537	1.02794	0.03975	+0.5σ
Q91XB0	Trex1	three prime repair exonuclease 1	11.6326	11.6026	0.816908	1.02105	0.03005	+0.5σ
E9QPR5	Ppp4r1	protein phosphatase 4, regulatory subunit 1	11.6364	11.6121	0.624158	1.01692	0.0242	+0.5σ
Q99LD9	Eif2b2	eukaryotic translation initiation factor 2B, subunit 2 beta	11.638	11.6816	0.164508	-1.03066	-0.043575	-1σ
D3Z3C1	Faim	Fas apoptotic inhibitory molecule	11.6399	11.606	0.322946	1.02376	0.033875	+0.5σ
Q91YP2	Nln	neurolysin (metallopeptidase M3 family)	11.6418	11.6385	0.908996	1.00231	0.003325	+0.5σ
Q3TDN2	Faf2	Fas associated factor family member 2	11.6438	11.6666	0.668735	-1.01589	-0.02275	-0.5σ
B2RQC6	Cad	carbamoyl-phosphate synthetase 2, aspartate transcarbamylase, and dihydroorotase	11.6446	11.5996	0.383079	1.03168	0.045	+1σ
P28352	Apex1	apurinic/apyrimidinic endonuclease 1	11.6448	11.647	0.826857	-1.00151	-0.002175	-0.5σ
Q9D8K8	Slc25a39	solute carrier family 25, member 39	11.6459	11.6826	0.199647	-1.02578	-0.036725	-0.5σ
Q9D142	Nudt14	nudix (nucleoside diphosphate linked moiety X)-type motif 14	11.6462	11.6566	0.797763	-1.00722	-0.010375	-0.5σ
Q9JLB0	Mpp6	membrane protein, palmitoylated 6 (MAGUK p55 subfamily member 6)	11.647	11.7072	0.183306	-1.04265	-0.06025	-1σ
Q6ZWV7	Rpl35	ribosomal protein L35	11.6521	11.647	0.859393	1.00358	0.00515	+0.5σ
Q99N15	Hsd17b10	hydroxysteroid (17-beta) dehydrogenase 10	11.6523	11.7039	0.11332	-1.03641	-0.0516	-1σ
P97372	Psme2	proteasome (prosome, macropain) activator subunit 2 (PA28 beta)	11.6548	11.6593	0.907674	-1.00307	-0.004425	-0.5σ
P17563	Selenbp1	selenium binding protein 1	11.6573	11.67	0.831238	-1.00888	-0.01275	-0.5σ
Q3TU36	Rap1gds1	RAP1, GTP-GDP dissociation stimulator 1	11.6598	11.683	0.63625	-1.01619	-0.023175	-0.5σ
Q8VEK3	Hnrnpu	heterogeneous nuclear ribonucleoprotein U	11.6605	11.6518	0.864262	1.00608	0.00875	+0.5σ
Q3UE37	Ube2z	ubiquitin-conjugating enzyme E2Z	11.6682	11.6593	0.85537	1.00614	0.008825	+0.5σ
P49615	Cdk5	cyclin-dependent kinase 5	11.6702	11.6744	0.913577	-1.00293	-0.004225	-0.5σ
G5E814	Ndufa11	NADH:ubiquinone oxidoreductase subunit A11	11.6755	11.7197	0.211506	-1.03108	-0.04415	-1σ
Q9Z1N5	Ddx39b	DEAD box helicase 39b	11.6761	11.7132	0.17828	-1.02603	-0.037075	-0.5σ
Q99LN9	Dohh	deoxyhypusine hydroxylase/monooxygenase	11.6785	11.7255	0.0561077	-1.03308	-0.04695	-1σ
Q99M15	Pstpip2	proline-serine-threonine phosphatase-interacting protein 2	11.6789	11.6562	0.686641	1.01588	0.022725	+0.5σ
Q9Z2X1	Hnrnpf	heterogeneous nuclear ribonucleoprotein F	11.6806	11.657	0.654971	1.01656	0.0237	+0.5σ
Q922Y1	Ubxn1	UBX domain protein 1	11.6929	11.6255	0.168075	1.04784	0.067425	+1σ
P40336	Vps26a	VPS26 retromer complex component A	11.6949	11.6822	0.796308	1.00886	0.012725	+0.5σ
P49443	Ppm1a	protein phosphatase 1A, magnesium dependent, alpha isoform	11.7039	11.6524	0.290483	1.03641	0.0516	+1σ
Q9QZB9	Dctn5	dynactin 5	11.7059	11.6341	0.308475	1.05105	0.071825	+1σ
Q9DC70	Ndufs7	NADH:ubiquinone oxidoreductase core subunit S7	11.7079	11.7105	0.966772	-1.00184	-0.00265	-0.5σ
P98200	Atp8a2	ATPase, aminophospholipid transporter-like, class I, type 8A, member 2	11.709	11.729	0.728905	-1.01396	-0.02	-0.5σ
P62331	Arf6	ADP-ribosylation factor 6	11.7135	11.7625	0.219281	-1.03458	-0.04905	-1σ
Q8VIJ6	Sfpq	splicing factor proline/glutamine rich (polypyrimidine tract binding protein associated)	11.719	11.7142	0.923431	1.00333	0.0048	+0.5σ
Q8BH58	Tiprl	TIP41, TOR signalling pathway regulator-like (S. cerevisiae)	11.7201	11.762	0.160789	-1.02942	-0.041825	-0.5σ
Q8BTY1	Kyat1	kynurenine aminotransferase 1	11.7233	11.7077	0.59227	1.01092	0.015675	+0.5σ
Q9Z204	Hnrnpc	heterogeneous nuclear ribonucleoprotein C	11.7249	11.7562	0.679731	-1.0219	-0.03125	-0.5σ
P62855	Rps26	ribosomal protein S26	11.7259	11.7169	0.755846	1.00621	0.008925	+0.5σ
P62257	Ube2h	ubiquitin-conjugating enzyme E2H	11.7273	11.7043	0.69102	1.01609	0.023025	+0.5σ
Q6U7H8	Pip5kl1	phosphatidylinositol-4-phosphate 5-kinase-like 1	11.7285	11.8064	0.0439846	-1.05546	-0.077875	-1σ
Q9EPU0	Upf1	UPF1 regulator of nonsense transcripts homolog (yeast)	11.7344	11.6824	0.0282366	1.03672	0.052025	+1σ
A2A9Q2	Nrd1	nardilysin, N-arginine dibasic convertase, NRD convertase 1	11.7389	11.6989	0.506846	1.02811	0.04	+0.5σ
Q8C460	Eri3	exoribonuclease 3	11.7416	11.7907	0.0338948	-1.03464	-0.049125	-1σ
A0A1D5RLQ9	Peptide:A0A1D5RLQ9	Peptide:A0A1D5RLQ9	11.7445	11.7345	0.741476	1.00699	0.01005	+0.5σ
P17809	Slc2a1	solute carrier family 2 (facilitated glucose transporter), member 1	11.7478	11.8618	0.000982198	-1.08222	-0.114	-2σ
Q60668	Hnrnpd	heterogeneous nuclear ribonucleoprotein D	11.7479	11.7694	0.554192	-1.015	-0.021475	-0.5σ
Q8R570	Snap47	synaptosomal-associated protein, 47	11.7485	11.7956	0.245202	-1.03315	-0.04705	-1σ
P10922	H1f0	H1.0 linker histone	11.7525	11.837	0.524041	-1.06034	-0.084525	-1σ
P17183	Eno2	enolase 2, gamma neuronal	11.7538	11.74	0.824003	1.00965	0.01385	+0.5σ
Q561M1	Acp1	acid phosphatase 1, soluble	11.7572	11.778	0.35184	-1.01452	-0.0208	-0.5σ
A0A1Y7VMN0	Peptide:A0A1Y7VMN0	Peptide:A0A1Y7VMN0	11.7619	11.765	0.929783	-1.00213	-0.003075	-0.5σ
S4R1W1	Peptide:S4R1W1	Peptide:S4R1W1	11.7623	11.8268	0.319346	-1.04576	-0.06455	-1σ
Q9CQ48	Nudcd2	NudC domain containing 2	11.7647	11.7668	0.912632	-1.00149	-0.00215	-0.5σ
Q9CPT4	Mydgf	myeloid derived growth factor	11.767	11.7343	0.597484	1.02294	0.032725	+0.5σ
Q9CQJ6	Denr	density-regulated protein	11.7711	11.7657	0.711413	1.00377	0.005425	+0.5σ
P18242	Ctsd	cathepsin D	11.7715	11.6007	0.235841	1.12566	0.170775	+2σ
Q9D898	Arpc5l	actin related protein 2/3 complex, subunit 5-like	11.7726	11.8579	0.0779676	-1.06091	-0.0853	-1σ
Q9CQU0	Txndc12	thioredoxin domain containing 12 (endoplasmic reticulum)	11.7742	11.7993	0.435987	-1.0176	-0.025175	-0.5σ
P97864	Casp7	caspase 7	11.7746	11.7722	0.979024	1.00163	0.00235	+0.5σ
Q60932	Vdac1	voltage-dependent anion channel 1	11.7752	11.7211	0.514975	1.03816	0.054025	+1σ
E9PVU7	Peptide:E9PVU7	Peptide:E9PVU7	11.7752	11.718	0.254288	1.04043	0.057175	+1σ
P52825	Cpt2	carnitine palmitoyltransferase 2	11.7753	11.7687	0.896828	1.0046	0.006625	+0.5σ
Q8BIQ5	Cstf2	cleavage stimulation factor, 3' pre-RNA subunit 2	11.7792	11.7894	0.648904	-1.00706	-0.01015	-0.5σ
Q8CFT3	Ngfr	nerve growth factor receptor (TNFR superfamily, member 16)	11.7818	11.7609	0.451982	1.01456	0.02085	+0.5σ
P09671	Sod2	superoxide dismutase 2, mitochondrial	11.7826	11.7721	0.868053	1.00727	0.01045	+0.5σ
A2AUK8	Epb41l1	erythrocyte membrane protein band 4.1 like 1	11.7849	11.821	0.329315	-1.02537	-0.03615	-0.5σ
Q8VEH3	Arl8a	ADP-ribosylation factor-like 8A	11.7855	11.7868	0.971807	-1.00092	-0.001325	-0.5σ
P28271	Aco1	aconitase 1	11.7888	11.7832	0.89145	1.00384	0.005525	+0.5σ
B2RQC7	Dip2b	disco interacting protein 2 homolog B	11.7894	11.8304	0.221058	-1.02886	-0.04105	-0.5σ
Q6NSR8	Npepl1	aminopeptidase-like 1	11.7896	11.7881	0.978999	1.00099	0.001425	+0.5σ
G3X9J0	Sipa1l3	signal-induced proliferation-associated 1 like 3	11.792	11.7879	0.927388	1.00286	0.004125	+0.5σ
E9PXR3	Sesn1	sestrin 1	11.7961	11.8013	0.920679	-1.00363	-0.005225	-0.5σ
Q8BHG2	Czib	CXXC motif containing zinc binding protein	11.8001	11.84	0.0349129	-1.02806	-0.039925	-0.5σ
Q07813	Bax	BCL2-associated X protein	11.8007	11.8438	0.34931	-1.03031	-0.043075	-1σ
P46467	Vps4b	vacuolar protein sorting 4B	11.8024	11.8058	0.901179	-1.00243	-0.0035	-0.5σ
Q9D1G1	Rab1b	RAB1B, member RAS oncogene family	11.803	11.8505	0.168909	-1.03345	-0.047475	-1σ
B1B1A8	Mylk	myosin, light polypeptide kinase	11.8053	11.853	0.0971138	-1.03363	-0.047725	-1σ
Q9WUB4	Dctn6	dynactin 6	11.8068	11.7678	0.233791	1.02733	0.0389	+0.5σ
Q8VBT9	Aspscr1	alveolar soft part sarcoma chromosome region, candidate 1 (human)	11.8089	11.8383	0.409199	-1.02053	-0.029325	-0.5σ
P67871	Csnk2b	casein kinase 2, beta polypeptide	11.8128	11.8224	0.792638	-1.00666	-0.009575	-0.5σ
Q9CR67	Tmem33	transmembrane protein 33	11.8133	11.8222	0.854724	-1.00617	-0.008875	-0.5σ
P61021	Rab5b	RAB5B, member RAS oncogene family	11.8203	11.7952	0.121095	1.01753	0.025075	+0.5σ
P97823	Lypla1	lysophospholipase 1	11.8208	11.8075	0.552681	1.00926	0.0133	+0.5σ
Q2NL51	Gsk3a	glycogen synthase kinase 3 alpha	11.8217	11.7528	0.0996616	1.04897	0.068975	+1σ
Q8K2Q7	Brox	BRO1 domain and CAAX motif containing	11.8239	11.8415	0.541798	-1.01227	-0.0176	-0.5σ
Q9CXY6	Ilf2	interleukin enhancer binding factor 2	11.8293	11.8647	0.0813491	-1.02484	-0.0354	-0.5σ
F6Y616	Peptide:F6Y616	Peptide:F6Y616	11.8308	11.8783	0.181123	-1.03351	-0.04755	-1σ
P60867	Rps20	ribosomal protein S20	11.8325	11.8339	0.912688	-1.00095	-0.001375	-0.5σ
Q9CX00	Ist1	increased sodium tolerance 1 homolog (yeast)	11.8337	11.8264	0.892188	1.00507	0.0073	+0.5σ
Q8K4Z3	Naxe	NAD(P)HX epimerase	11.8356	11.8307	0.803853	1.00344	0.00495	+0.5σ
Q921F2	Tardbp	TAR DNA binding protein	11.8364	11.856	0.450274	-1.01371	-0.01965	-0.5σ
Q9CS42	Prps2	phosphoribosyl pyrophosphate synthetase 2	11.8408	11.8314	0.63247	1.00657	0.00945	+0.5σ
P34884	Mif	macrophage migration inhibitory factor (glycosylation-inhibiting factor)	11.8437	11.8789	0.435524	-1.0247	-0.0352	-0.5σ
O88952	Lin7c	lin-7 homolog C (C. elegans)	11.847	11.8225	0.577455	1.01711	0.024475	+0.5σ
Q9D1M0	Sec13	SEC13 homolog, nuclear pore and COPII coat complex component	11.8488	11.7538	0.0599468	1.06808	0.095025	+2σ
E9QB01	Ncam1	neural cell adhesion molecule 1	11.8525	11.8017	0.477025	1.03582	0.050775	+1σ
B2RXS4	Plxnb2	plexin B2	11.855	11.8977	0.133721	-1.03004	-0.0427	-0.5σ
Q9Z1A1	Tfg	Trk-fused gene	11.8571	11.8656	0.860614	-1.00593	-0.008525	-0.5σ
Q8R107	Prelid1	PRELI domain containing 1	11.862	11.8367	0.465116	1.01771	0.025325	+0.5σ
Q61239	Fnta	farnesyltransferase, CAAX box, alpha	11.8631	11.9072	0.426437	-1.03106	-0.044125	-1σ
P14115	Rpl27a	ribosomal protein L27A	11.8632	11.8963	0.474919	-1.02319	-0.033075	-0.5σ
Q99NF7	Ppm1b	protein phosphatase 1B, magnesium dependent, beta isoform	11.8639	11.8299	0.392055	1.02383	0.033975	+0.5σ
P41241	Csk	c-src tyrosine kinase	11.8717	11.8372	0.538835	1.02422	0.034525	+0.5σ
O08599	Stxbp1	syntaxin binding protein 1	11.8728	11.837	0.02543	1.02516	0.03585	+0.5σ
A2AWP0	Birc7	baculoviral IAP repeat-containing 7 (livin)	11.8732	11.8697	0.960998	1.00245	0.003525	+0.5σ
G3XA48	Idi1	isopentenyl-diphosphate delta isomerase	11.8743	11.8577	0.825197	1.01156	0.016575	+0.5σ
Q5EG47	Prkaa1	protein kinase, AMP-activated, alpha 1 catalytic subunit	11.8757	11.8271	0.0917085	1.03428	0.048625	+1σ
Q9CQ89	Cuta	cutA divalent cation tolerance homolog	11.8783	11.921	0.503986	-1.03002	-0.042675	-0.5σ
Q9JKB1	Uchl3	ubiquitin carboxyl-terminal esterase L3 (ubiquitin thiolesterase)	11.8832	11.9108	0.228916	-1.01937	-0.027675	-0.5σ
D3YZD8	Aamdc	adipogenesis associated Mth938 domain containing	11.8868	11.7357	0.119265	1.11042	0.1511	+2σ
O35969	Gamt	guanidinoacetate methyltransferase	11.8869	11.9166	0.383212	-1.0208	-0.0297	-0.5σ
Q6PGH2	Jpt2	Jupiter microtubule associated homolog 2	11.8884	11.8559	0.696516	1.02284	0.032575	+0.5σ
D3YXH0	Peptide:D3YXH0	Peptide:D3YXH0	11.8926	11.7788	0.376169	1.08211	0.11385	+2σ
P62267	Rps23	ribosomal protein S23	11.894	11.8818	0.60051	1.00853	0.01225	+0.5σ
A0A0U1RNF2	Peptide:A0A0U1RNF2	Peptide:A0A0U1RNF2	11.9012	11.8774	0.602144	1.01665	0.023825	+0.5σ
P62900	Rpl31	ribosomal protein L31	11.9013	11.8832	0.400137	1.01266	0.01815	+0.5σ
A0A0G2JGL0	Peptide:A0A0G2JGL0	Peptide:A0A0G2JGL0	11.9013	11.9338	0.23123	-1.02278	-0.0325	-0.5σ
Q8R010	Aimp2	aminoacyl tRNA synthetase complex-interacting multifunctional protein 2	11.9015	11.8906	0.874239	1.00757	0.010875	+0.5σ
P51660	Hsd17b4	hydroxysteroid (17-beta) dehydrogenase 4	11.9043	11.9385	0.0211937	-1.02401	-0.034225	-0.5σ
Q9QYJ0	Dnaja2	DnaJ heat shock protein family (Hsp40) member A2	11.9059	11.8676	0.280509	1.02692	0.038325	+0.5σ
Q9Z2D0	Mtmr9	myotubularin related protein 9	11.9182	11.943	0.457497	-1.0173	-0.02475	-0.5σ
Q8BR90	AW549877	expressed sequence AW549877	11.9184	11.9566	0.433953	-1.02685	-0.038225	-0.5σ
Q3UHJ0	Aak1	AP2 associated kinase 1	11.9227	11.9406	0.716089	-1.01252	-0.01795	-0.5σ
Q3UI33	Peptide:Q3UI33	Peptide:Q3UI33	11.9238	11.8835	0.232319	1.02827	0.040225	+0.5σ
Q9WV55	Vapa	vesicle-associated membrane protein, associated protein A	11.9279	11.9261	0.982694	1.0012	0.001725	+0.5σ
S4R2R5	Ank2	ankyrin 2, brain	11.929	11.9573	0.476816	-1.01979	-0.028275	-0.5σ
Q9CYY7	Prelid3b	PRELI domain containing 3B	11.9296	11.9049	0.5284	1.01725	0.024675	+0.5σ
P31324	Prkar2b	protein kinase, cAMP dependent regulatory, type II beta	11.9306	11.9017	0.599743	1.02022	0.028875	+0.5σ
P61255	Rpl26	ribosomal protein L26	11.9324	11.871	0.172415	1.04346	0.061375	+1σ
Q9Z2C9	Mtmr7	myotubularin related protein 7	11.9334	11.9809	0.476229	-1.03353	-0.047575	-1σ
Q6ZWZ4	Rpl36	ribosomal protein L36	11.9362	11.959	0.387897	-1.01595	-0.022825	-0.5σ
P13439	Umps	uridine monophosphate synthetase	11.9381	11.9423	0.882947	-1.00293	-0.004225	-0.5σ
Q8CHP8	Pgp	phosphoglycolate phosphatase	11.9419	12.031	0.135589	-1.06371	-0.0891	-2σ
O88851	Rbbp9	retinoblastoma binding protein 9, serine hydrolase	11.9442	11.9631	0.425411	-1.01324	-0.018975	-0.5σ
Q60930	Vdac2	voltage-dependent anion channel 2	11.9444	11.9273	0.7105	1.01191	0.017075	+0.5σ
Q8K2V6	Ipo11	importin 11	11.9445	11.9535	0.836257	-1.00631	-0.009075	-0.5σ
Q9DD18	Dtd1	D-tyrosyl-tRNA deacylase 1	11.9566	12.0848	0.055109	-1.09299	-0.128275	-2σ
Q8C166	Cpne1	copine I	11.9573	12.0197	0.00773324	-1.04418	-0.062375	-1σ
Q64010	Crk	v-crk avian sarcoma virus CT10 oncogene homolog	11.9576	11.9883	0.34984	-1.02153	-0.030725	-0.5σ
A0A2I3BPG9	Peptide:A0A2I3BPG9	Peptide:A0A2I3BPG9	11.9604	11.9515	0.870479	1.00615	0.00885	+0.5σ
Q9CPX6	Atg3	autophagy related 3	11.9607	11.9788	0.607492	-1.01257	-0.018025	-0.5σ
A0A2I3BQP6	Peptide:A0A2I3BQP6	Peptide:A0A2I3BQP6	11.9631	11.959	0.860637	1.00286	0.004125	+0.5σ
P56812	Pdcd5	programmed cell death 5	11.9634	11.9519	0.812695	1.00804	0.01155	+0.5σ
Q9QYB1	Clic4	chloride intracellular channel 4 (mitochondrial)	11.9692	11.9066	0.116554	1.04433	0.062575	+1σ
P08752	Gnai2	guanine nucleotide binding protein (G protein), alpha inhibiting 2	11.9722	11.977	0.891579	-1.00333	-0.0048	-0.5σ
Q8BZS9	Dhx32	DEAH (Asp-Glu-Ala-His) box polypeptide 32	11.9789	12.0529	0.0203851	-1.05261	-0.073975	-1σ
P60122	Ruvbl1	RuvB-like protein 1	11.9822	11.9993	0.624538	-1.01194	-0.017125	-0.5σ
A2AGT5	Ckap5	cytoskeleton associated protein 5	11.9891	11.937	0.0349483	1.03677	0.0521	+1σ
Q8BVQ5	Ppme1	protein phosphatase methylesterase 1	11.9905	12.0108	0.0963667	-1.01421	-0.02035	-0.5σ
Q8BYH7	Tbc1d17	TBC1 domain family, member 17	11.9921	11.9867	0.790611	1.00375	0.0054	+0.5σ
Q80X73	Pelo	pelota mRNA surveillance and ribosome rescue factor	11.9921	11.9639	0.60009	1.01976	0.028225	+0.5σ
Q62446	Fkbp3	FK506 binding protein 3	11.9921	11.9656	0.694707	1.01857	0.02655	+0.5σ
Q922E4	Pcyt2	phosphate cytidylyltransferase 2, ethanolamine	11.9959	11.9745	0.564459	1.01494	0.0214	+0.5σ
Q9WUM3	Coro1b	coronin, actin binding protein 1B	11.9969	12.0306	0.0381035	-1.0236	-0.03365	-0.5σ
Q9QZ88	Vps29	VPS29 retromer complex component	11.9972	11.9029	0.124847	1.06751	0.09425	+2σ
Q01405	Sec23a	SEC23 homolog A, COPII coat complex component	11.9984	11.9863	0.815318	1.00839	0.01205	+0.5σ
A2AUD5	Peptide:A2AUD5	Peptide:A2AUD5	11.9997	11.9597	0.609491	1.0281	0.039975	+0.5σ
Q8K2T1	Nmral1	NmrA-like family domain containing 1	12.0006	11.9751	0.372763	1.01778	0.025425	+0.5σ
Q01730	Peptide:Q01730	Peptide:Q01730	12.0018	12.0356	0.506653	-1.02367	-0.03375	-0.5σ
Q9JJI8	Rpl38	ribosomal protein L38	12.0118	12.0558	0.101302	-1.03091	-0.043925	-1σ
Q505B7	Zbtb8os	zinc finger and BTB domain containing 8 opposite strand	12.0204	12.0357	0.461386	-1.01071	-0.015375	-0.5σ
Q8C878	Uba3	ubiquitin-like modifier activating enzyme 3	12.0251	12.094	0.0667112	-1.04895	-0.06895	-1σ
Q564G0	Guk1	guanylate kinase 1	12.0318	12.0581	0.546433	-1.01843	-0.02635	-0.5σ
Q9DBE8	Alg2	asparagine-linked glycosylation 2 (alpha-1,3-mannosyltransferase)	12.034	12.0352	0.971357	-1.00083	-0.0012	-0.5σ
P15327	Bpgm	2,3-bisphosphoglycerate mutase	12.0342	12.0393	0.878204	-1.00351	-0.00505	-0.5σ
Q9DAK9	Phpt1	phosphohistidine phosphatase 1	12.0379	11.9944	0.111909	1.03061	0.0435	+1σ
Q8VBW6	Nae1	NEDD8 activating enzyme E1 subunit 1	12.0404	12.0317	0.795903	1.00607	0.008725	+0.5σ
P28867	Prkcd	protein kinase C, delta	12.0414	12.0778	0.402114	-1.02552	-0.03635	-0.5σ
Q9JJV2	Pfn2	profilin 2	12.0507	12.0358	0.648084	1.01035	0.01485	+0.5σ
O35215	Ddt	D-dopachrome tautomerase	12.0511	12.0696	0.633028	-1.01294	-0.01855	-0.5σ
P63328	Ppp3ca	protein phosphatase 3, catalytic subunit, alpha isoform	12.055	12.0482	0.748228	1.00471	0.006775	+0.5σ
P62858	Rps28	ribosomal protein S28	12.0554	12.0805	0.574623	-1.01753	-0.025075	-0.5σ
O55013	Trappc3	trafficking protein particle complex 3	12.0619	12.0168	0.176368	1.03177	0.045125	+1σ
Q61823	Pdcd4	programmed cell death 4	12.0634	12.0533	0.829397	1.00706	0.01015	+0.5σ
Q9D8S4	Rexo2	RNA exonuclease 2	12.0651	12.0722	0.837691	-1.00492	-0.007075	-0.5σ
Q99JT9	Adi1	acireductone dioxygenase 1	12.0652	12.0346	0.638211	1.02142	0.030575	+0.5σ
O35345	Kpna6	karyopherin (importin) alpha 6	12.0671	12.0821	0.797293	-1.01043	-0.014975	-0.5σ
Q8K0S2	Erich5	glutamate rich 5	12.0729	12.0637	0.89769	1.00641	0.009225	+0.5σ
Q91YR1	Twf1	twinfilin actin binding protein 1	12.0838	12.0944	0.546514	-1.00737	-0.0106	-0.5σ
Q9D6Y7	Msra	methionine sulfoxide reductase A	12.0874	12.0276	0.0556066	1.0423	0.059775	+1σ
P23492	Pnp	purine-nucleoside phosphorylase	12.0882	12.1207	0.477427	-1.02273	-0.032425	-0.5σ
G3X9G4	Peptide:G3X9G4	Peptide:G3X9G4	12.0906	12.1095	0.586904	-1.01315	-0.01885	-0.5σ
Q9D2C2	Saal1	serum amyloid A-like 1	12.0935	12.0818	0.810083	1.00811	0.01165	+0.5σ
P61458	Pcbd1	pterin 4 alpha carbinolamine dehydratase/dimerization cofactor of hepatocyte nuclear factor 1 alpha (TCF1) 1	12.0949	12.2662	0.0463922	-1.12611	-0.17135	-2σ
A0A2I3BR29	Peptide:A0A2I3BR29	Peptide:A0A2I3BR29	12.0951	12.0735	0.808941	1.01508	0.0216	+0.5σ
B1AUH1	Ptpru	protein tyrosine phosphatase, receptor type, U	12.098	12.1675	0.624354	-1.04935	-0.0695	-1σ
G5E924	Peptide:G5E924	Peptide:G5E924	12.0991	12.0366	0.411646	1.04429	0.062525	+1σ
Q9JI90	Rnf14	ring finger protein 14	12.0994	11.5521	0.0292019	1.4613	0.54725	> +6σ
P62843	Rps15	ribosomal protein S15	12.1015	12.1392	0.28905	-1.02644	-0.03765	-0.5σ
D3Z3N4	Hnrnph3	heterogeneous nuclear ribonucleoprotein H3	12.1017	12.1489	0.273217	-1.03328	-0.047225	-1σ
F6R7E8	Gm2663	predicted gene 2663	12.1099	12.0882	0.591991	1.01517	0.021725	+0.5σ
Q99KI0	Aco2	aconitase 2, mitochondrial	12.1105	12.0617	0.300546	1.03446	0.048875	+1σ
E9Q3T0	Peptide:E9Q3T0	Peptide:E9Q3T0	12.1148	12.1085	0.901912	1.00436	0.006275	+0.5σ
P83877	Txnl4a	thioredoxin-like 4A	12.1169	12.1287	0.774214	-1.0082	-0.011775	-0.5σ
P62852	Rps25	ribosomal protein S25	12.1172	12.189	0.0638602	-1.05101	-0.071775	-1σ
O55143	Atp2a2	ATPase, Ca++ transporting, cardiac muscle, slow twitch 2	12.1204	12.0498	0.356294	1.05014	0.070575	+1σ
Q8C7R4	Uba6	ubiquitin-like modifier activating enzyme 6	12.1211	12.1155	0.879873	1.00389	0.0056	+0.5σ
P28658	Atxn10	ataxin 10	12.122	12.1446	0.314975	-1.01575	-0.02255	-0.5σ
Q63810	Ppp3r1	protein phosphatase 3, regulatory subunit B, alpha isoform (calcineurin B, type I)	12.127	12.0977	0.296822	1.02046	0.029225	+0.5σ
Q6P6M7	Sepsecs	Sep (O-phosphoserine) tRNA:Sec (selenocysteine) tRNA synthase	12.1276	12.139	0.809864	-1.0079	-0.01135	-0.5σ
P31938	Map2k1	mitogen-activated protein kinase kinase 1	12.1302	12.1133	0.306319	1.01175	0.01685	+0.5σ
P47753	Capza1	capping protein (actin filament) muscle Z-line, alpha 1	12.1321	12.1565	0.0976988	-1.01704	-0.024375	-0.5σ
Q9WVE8	Pacsin2	protein kinase C and casein kinase substrate in neurons 2	12.1361	12.1226	0.658383	1.00945	0.013575	+0.5σ
P61358	Rpl27	ribosomal protein L27	12.1377	12.1682	0.391987	-1.02135	-0.030475	-0.5σ
Q9DAR7	Dcps	decapping enzyme, scavenger	12.138	12.0754	0.316004	1.04433	0.062575	+1σ
O54950	Prkag1	protein kinase, AMP-activated, gamma 1 non-catalytic subunit	12.139	12.1456	0.729005	-1.00462	-0.00665	-0.5σ
Q9D1P4	Chordc1	cysteine and histidine-rich domain (CHORD)-containing, zinc-binding protein 1	12.1406	12.189	0.0439578	-1.03417	-0.048475	-1σ
P60670	Nploc4	NPL4 homolog, ubiquitin recognition factor	12.1448	12.1328	0.769623	1.00833	0.011975	+0.5σ
Q61249	Igbp1	immunoglobulin (CD79A) binding protein 1	12.1469	12.1214	0.445824	1.01783	0.0255	+0.5σ
Q62348	Tsn	translin	12.1546	12.1298	0.637878	1.01734	0.0248	+0.5σ
E9Q3X0	Mvp	major vault protein	12.1606	12.1866	0.773255	-1.01819	-0.026	-0.5σ
Q8VC30	Tkfc	triokinase, FMN cyclase	12.1625	12.1897	0.470719	-1.01901	-0.027175	-0.5σ
Q80X95	Rraga	Ras-related GTP binding A	12.1642	12.1729	0.809782	-1.00607	-0.008725	-0.5σ
E9QNN1	Peptide:E9QNN1	Peptide:E9QNN1	12.1645	12.1716	0.929675	-1.00499	-0.007175	-0.5σ
Q922I7	Ptbp1	polypyrimidine tract binding protein 1	12.1663	12.1553	0.664704	1.00769	0.01105	+0.5σ
Q9D0R2	Tars	threonyl-tRNA synthetase	12.1679	12.1857	0.264321	-1.01243	-0.017825	-0.5σ
Q9CZM2	Rpl15	ribosomal protein L15	12.1718	12.2027	0.344288	-1.02165	-0.0309	-0.5σ
Q9CQF7	Pfdn1	prefoldin 1	12.1719	12.1629	0.826389	1.00629	0.00905	+0.5σ
Q9D1J1	Necap2	NECAP endocytosis associated 2	12.1721	12.1638	0.717291	1.00573	0.00825	+0.5σ
Q8BZW8	Nhlrc2	NHL repeat containing 2	12.1734	12.1856	0.549165	-1.00849	-0.0122	-0.5σ
Q20BD0	Hnrnpab	heterogeneous nuclear ribonucleoprotein A/B	12.1766	12.1731	0.96325	1.00243	0.0035	+0.5σ
P67984	Rpl22	ribosomal protein L22	12.1822	12.2324	0.197295	-1.03541	-0.0502	-1σ
Q8BJY1	Psmd5	proteasome (prosome, macropain) 26S subunit, non-ATPase, 5	12.1835	12.1801	0.827086	1.00231	0.003325	+0.5σ
Q9QZB7	Actr10	ARP10 actin-related protein 10	12.1838	12.1899	0.836974	-1.00424	-0.0061	-0.5σ
B2M1R7	Peptide:B2M1R7	Peptide:B2M1R7	12.1864	12.2178	0.43056	-1.02202	-0.031425	-0.5σ
O55057	Pde6d	phosphodiesterase 6D, cGMP-specific, rod, delta	12.1881	12.2432	0.0655147	-1.03893	-0.0551	-1σ
P61971	Nutf2	nuclear transport factor 2	12.1891	12.2032	0.829251	-1.00982	-0.0141	-0.5σ
E9QLA5	Inf2	inverted formin, FH2 and WH2 domain containing	12.1934	12.224	0.358861	-1.02145	-0.030625	-0.5σ
Q9ER35	Fn3k	fructosamine 3 kinase	12.1974	12.236	0.181522	-1.02706	-0.038525	-0.5σ
Q8CBY8	Dctn4	dynactin 4	12.2045	12.1848	0.128058	1.01377	0.019725	+0.5σ
P34022	Ranbp1	RAN binding protein 1	12.205	12.2219	0.526101	-1.01185	-0.017	-0.5σ
Q80TM9	Nisch	nischarin	12.2077	12.1926	0.559124	1.01054	0.015125	+0.5σ
P10852	Slc3a2	solute carrier family 3 (activators of dibasic and neutral amino acid transport), member 2	12.2117	12.2462	0.416411	-1.02426	-0.034575	-0.5σ
P63321	Rala	v-ral simian leukemia viral oncogene A (ras related)	12.2176	12.2518	0.301963	-1.02397	-0.034175	-0.5σ
Q9ERG0	Lima1	LIM domain and actin binding 1	12.22	12.2318	0.864267	-1.00821	-0.0118	-0.5σ
A0A2I3BPS1	Peptide:A0A2I3BPS1	Peptide:A0A2I3BPS1	12.2219	12.2878	0.0193076	-1.04677	-0.06595	-1σ
Q62425	Ndufa4	Ndufa4, mitochondrial complex associated	12.223	12.1474	0.586161	1.05378	0.075575	+1σ
P24472	Gsta4	glutathione S-transferase, alpha 4	12.2241	12.1686	0.15268	1.0392	0.055475	+1σ
P29758	Oat	ornithine aminotransferase	12.2289	12.198	0.34872	1.02163	0.030875	+0.5σ
Q8VDK1	Nit1	nitrilase 1	12.2323	12.2577	0.236346	-1.01781	-0.025475	-0.5σ
Q6P1B9	Bin1	bridging integrator 1	12.2329	12.1716	0.375783	1.04344	0.06135	+1σ
O35226	Psmd4	proteasome (prosome, macropain) 26S subunit, non-ATPase, 4	12.2335	12.2203	0.810209	1.00919	0.0132	+0.5σ
Q61205	Pafah1b3	platelet-activating factor acetylhydrolase, isoform 1b, subunit 3	12.2336	12.3114	0.0160733	-1.05541	-0.0778	-1σ
P56380	Nudt2	nudix (nucleoside diphosphate linked moiety X)-type motif 2	12.2361	12.2408	0.885732	-1.00325	-0.004675	-0.5σ
O35295	Purb	purine rich element binding protein B	12.2377	12.2663	0.399872	-1.02004	-0.028625	-0.5σ
P14211	Calr	calreticulin	12.2399	12.2428	0.97682	-1.00201	-0.0029	-0.5σ
Q9JI46	Nudt3	nudix (nucleotide diphosphate linked moiety X)-type motif 3	12.2421	12.3445	0.0962979	-1.07358	-0.102425	-2σ
Q8BFY6	Pef1	penta-EF hand domain containing 1	12.243	12.2853	0.303848	-1.02979	-0.04235	-0.5σ
Q99K70	Rragc	Ras-related GTP binding C	12.2443	12.2958	0.169007	-1.03631	-0.05145	-1σ
Q5M8N0	Cnrip1	cannabinoid receptor interacting protein 1	12.247	12.2597	0.514512	-1.00881	-0.01265	-0.5σ
Q9Z1K5	Arih1	ariadne RBR E3 ubiquitin protein ligase 1	12.2578	12.2724	0.379864	-1.01017	-0.0146	-0.5σ
Q9EQF6	Dpysl5	dihydropyrimidinase-like 5	12.2591	12.2432	0.713099	1.01113	0.015975	+0.5σ
Q91YE6	Peptide:Q91YE6	Peptide:Q91YE6	12.2616	12.2506	0.855769	1.00765	0.011	+0.5σ
Q921W4	Cryzl1	crystallin, zeta (quinone reductase)-like 1	12.2645	12.2794	0.207754	-1.01038	-0.0149	-0.5σ
A2AEX6	Peptide:A2AEX6	Peptide:A2AEX6	12.2702	12.3049	0.621746	-1.02434	-0.0347	-0.5σ
G5E902	Peptide:G5E902	Peptide:G5E902	12.2747	12.218	0.402166	1.04012	0.05675	+1σ
Q99LD8	Ddah2	dimethylarginine dimethylaminohydrolase 2	12.2768	12.2836	0.725544	-1.00469	-0.00675	-0.5σ
J3QNU6	Peptide:J3QNU6	Peptide:J3QNU6	12.2814	12.2013	0.127119	1.05709	0.0801	+1σ
O55222	Ilk	integrin linked kinase	12.2833	12.2646	0.49345	1.01303	0.018675	+0.5σ
Q99J99	Peptide:Q99J99	Peptide:Q99J99	12.2839	12.2499	0.586764	1.02386	0.034025	+0.5σ
Q9DCN2	Cyb5r3	cytochrome b5 reductase 3	12.2871	12.2944	0.840855	-1.00511	-0.00735	-0.5σ
O08804	Serpinb6b	serine (or cysteine) peptidase inhibitor, clade B, member 6b	12.2881	12.2841	0.938094	1.00278	0.004	+0.5σ
Q8R2U6	Nudt4	nudix (nucleoside diphosphate linked moiety X)-type motif 4	12.2883	12.1928	0.130679	1.06849	0.095575	+2σ
A0A0N4SVL0	Peptide:A0A0N4SVL0	Peptide:A0A0N4SVL0	12.2983	12.2842	0.738218	1.00984	0.014125	+0.5σ
E9QK62	Ngef	neuronal guanine nucleotide exchange factor	12.3035	12.3782	0.049419	-1.05309	-0.074625	-1σ
Q8VE04	Mob3b	MOB kinase activator 3B	12.3036	12.3396	0.465766	-1.02523	-0.03595	-0.5σ
Q3TIR3	Ric8a	RIC8 guanine nucleotide exchange factor A	12.3047	12.298	0.83636	1.00465	0.0067	+0.5σ
Q9Z1Z2	Strap	serine/threonine kinase receptor associated protein	12.3071	12.2272	0.190595	1.05691	0.07985	+1σ
Q792Z1	Try10	trypsin 10	12.3085	12.2875	0.575068	1.01461	0.020925	+0.5σ
S4R1P5	Dst	dystonin	12.3094	12.2871	0.59071	1.01556	0.022275	+0.5σ
Q8BMJ3	Eif1ax	eukaryotic translation initiation factor 1A, X-linked	12.3153	12.3006	0.618722	1.01021	0.01465	+0.5σ
A2APM2	Cd44	CD44 antigen	12.3174	12.2736	0.682795	1.03077	0.043725	+1σ
D9J302	Pdlim5	PDZ and LIM domain 5	12.3191	12.3399	0.392506	-1.01456	-0.02085	-0.5σ
K3W4M4	Naxd	NAD(P)HX dehydratase	12.3207	12.3819	0.338585	-1.04335	-0.061225	-1σ
Q63932	Map2k2	mitogen-activated protein kinase kinase 2	12.3215	12.3291	0.819338	-1.00528	-0.0076	-0.5σ
P46460	Nsf	N-ethylmaleimide sensitive fusion protein	12.3221	12.3621	0.00929679	-1.02811	-0.04	-0.5σ
A0A0R4J018	Tpmt	thiopurine methyltransferase	12.3302	12.3744	0.12982	-1.03115	-0.04425	-1σ
D3Z1U1	Peptide:D3Z1U1	Peptide:D3Z1U1	12.3322	12.3633	0.697765	-1.02181	-0.031125	-0.5σ
P62743	Ap2s1	adaptor-related protein complex 2, sigma 1 subunit	12.3362	12.3703	0.470589	-1.02392	-0.0341	-0.5σ
P42208	Septin2	septin 2	12.338	12.3759	0.253265	-1.0266	-0.037875	-0.5σ
Q921J2	Rheb	Ras homolog enriched in brain	12.3389	12.3371	0.97203	1.00127	0.001825	+0.5σ
Q9JIF0	Prmt1	protein arginine N-methyltransferase 1	12.3459	12.34	0.888217	1.00413	0.00595	+0.5σ
P47791	Gsr	glutathione reductase	12.352	12.3632	0.581368	-1.00776	-0.01115	-0.5σ
P55264	Adk	adenosine kinase	12.3535	12.3647	0.720544	-1.00776	-0.01115	-0.5σ
P32921	Wars	tryptophanyl-tRNA synthetase	12.356	12.3305	0.613278	1.0178	0.02545	+0.5σ
P97807	Fh1	fumarate hydratase 1	12.3565	12.3514	0.764452	1.00358	0.00515	+0.5σ
Q9D1X0	Nol3	nucleolar protein 3 (apoptosis repressor with CARD domain)	12.3584	12.3431	0.796842	1.01068	0.015325	+0.5σ
A0A2C9F2D2	Peptide:A0A2C9F2D2	Peptide:A0A2C9F2D2	12.3588	12.3455	0.756965	1.00921	0.013225	+0.5σ
Q8R3V5	Sh3glb2	SH3-domain GRB2-like endophilin B2	12.359	12.3155	0.247456	1.03058	0.04345	+1σ
P08556	Peptide:P08556	Peptide:P08556	12.3592	12.4064	0.369675	-1.03322	-0.04715	-1σ
[truncated: 1,055 more rows]
