# Supplementary material for: Examining the effects of cigarette smoke on mouse lens through a multi OMIC approach
Source: Sci Rep. 2021 Sep 22;11:18801. doi: 10.1038/s41598-021-95013-7 (PMC8458305; doi:10.1038/s41598-021-95013-7)
Supplement: Supplementary file 3 — Supplementary Information 3. [file 41598_2021_95013_MOESM3_ESM.xlsx]

## Sheet: ReadME
Mean normalized value	Mass normalized represents the raw data (reporter ion intensities) normalized against the total mass of each sample
Ct-FC	Control fiber cell
CS-FC	Cigarette smoke fiber cell
p-value	Welch’s two‐sample t‐test based p-value calculation
q-value	False discovery rate (FDR) adjusted p-value
RI	Retention time/index
Mass	Molecular Weight

## Sheet: Supplementary Data 3
Super Pathway	Sub Pathway	Biochemical Name	Mean normalized value Ct-FC	Mean normalized value CS-FC	CS-FC vs Ct-FC Fold change	CS-FC vs Ct-FC p-value	CS-FC vs Ct-FC q-value	RI	Mass
Amino Acid	Glycine, Serine and Threonine Metabolism	glycine	0.9655	1.0293	1.07	0.4721	0.9984	1375	76.0393
		serine	1.0296	0.9935	0.96	0.4683	0.9984	1239	106.05
		N-acetylserine	1.0375	0.9587	0.92	0.3662	0.9984	2000	146.046
		threonine	0.996	0.9781	0.98	0.8683	0.9984	1514	120.066
		N-acetylthreonine	1.0695	0.9563	0.89	0.1871	0.9984	1700	160.062
	Alanine and Aspartate Metabolism	alanine	1.0664	1.0512	0.99	0.9629	0.9984	1700	90.055
		aspartate	1.0281	0.9674	0.94	0.2302	0.9984	1165	134.045
		N-acetylaspartate (NAA)	1.8157	1.2643	0.7	0.2225	0.9984	3143	174.041
		asparagine	1.0473	1.0235	0.98	0.73	0.9984	1225	133.061
	Glutamate Metabolism	glutamate	1.0343	0.9902	0.96	0.5166	0.9984	1500	148.06
		glutamine	1.005	1.09	1.08	0.4616	0.9984	1291	147.076
		glutamate, gamma-methyl ester	1.0145	1.0476	1.03	0.5172	0.9984	2170	162.076
		N-acetyl-aspartyl-glutamate (NAAG)	1.0908	0.8921	0.82	0.2702	0.9984	1035	305.098
		beta-citrylglutamate	1.0652	0.9964	0.94	0.652	0.9984	530	320.062
	Histidine Metabolism	histidine	1.0332	1.055	1.02	0.762	0.9984	755.9	154.062
		carnosine	0.9987	1.1286	1.13	0.5134	0.9984	2942	227.114
		histidine methyl ester	0.7581	0.9601	1.27	0.3599	0.9984	3080	170.092
	Lysine Metabolism	lysine	0.9791	1.0194	1.04	0.685	0.9984	2850	147.113
		N2-acetyllysine	1.0041	0.8973	0.89	0.4707	0.9984	3372.6	187.109
		N6-acetyllysine	1.009	1.0246	1.02	0.9865	0.9984	2612.6	187.109
		N6-methyllysine	1.0122	1.1598	1.15	0.6735	0.9984	2831	161.128
		N6,N6,N6-trimethyllysine	0.9932	0.9918	1	0.9011	0.9984	2825	189.16
		5-(galactosylhydroxy)-L-lysine	1.0045	0.971	0.97	0.5008	0.9984	2755	325.161
		2-aminoadipate	1.0082	0.9024	0.9	0.7871	0.9984	3500	160.062
		pipecolate	0.8	1.0607	1.33	0.3466	0.9984	2200	130.086
		N,N,N-trimethyl-5-aminovalerate	1.1115	0.7904	0.71	0.1073	0.9984	2186	160.133
	Phenylalanine Metabolism	phenylalanine	1.0054	1.0105	1.01	0.8745	0.9984	2878	166.086
		1-carboxyethylphenylalanine	1.0124	1.046	1.03	0.5188	0.9984	2844	236.093
		phenyllactate (PLA)	1.1004	0.9467	0.86	0.2698	0.9984	908	165.056
	Tyrosine Metabolism	tyrosine	1.0197	1.0096	0.99	0.9492	0.9984	2430	182.081
		1-carboxyethyltyrosine	1.0537	1.0261	0.97	0.8786	0.9984	1846	252.088
		3-(4-hydroxyphenyl)lactate	0.9686	0.9866	1.02	0.8139	0.9984	1379	181.051
		3-methoxytyrosine	0.8302	0.9806	1.18	0.3741	0.9984	2555	212.092
		O-methyltyrosine	1.0015	1.0706	1.07	0.4947	0.9984	2790	196.097
	Tryptophan Metabolism	tryptophan	1.0063	1.0583	1.05	0.8323	0.9984	2986	205.097
		C-glycosyltryptophan	0.9926	1.0064	1.01	0.7677	0.9984	1777	365.135
		indolelactate	1.0325	1.0316	1	0.9817	0.9984	2286	204.067
	Leucine, Isoleucine and Valine Metabolism	leucine	1.1106	0.9539	0.86	0.0863	0.9984	2864	132.102
		1-carboxyethylleucine	1.1119	0.9213	0.83	0.0066	0.9984	2663	202.108
		alpha-hydroxyisocaproate	1.1302	0.9039	0.8	0.0972	0.9984	1840	131.071
		isovalerylcarnitine (C5)	0.9191	1.0911	1.19	0.4099	0.9984	3085	246.17
		beta-hydroxyisovaleroylcarnitine	0.9736	0.9824	1.01	0.8921	0.9984	2584	262.165
		isoleucine	1.0921	0.9047	0.83	0.021	0.9984	2800	132.102
		1-carboxyethylisoleucine	1.054	1.0493	1	0.9909	0.9984	2628	202.108
		2-methylbutyrylcarnitine (C5)	1.0454	1.2118	1.16	0.7544	0.9984	3050	246.17
		valine	1.12	0.9017	0.81	0.0965	0.9984	2479	118.086
		1-carboxyethylvaline	1.0686	0.9627	0.9	0.3548	0.9984	2008	188.093
		isobutyrylcarnitine (C4)	0.9779	1.0721	1.1	0.4328	0.9984	2810	232.154
	Methionine, Cysteine, SAM and Taurine Metabolism	methionine	1.0445	0.9527	0.91	0.2348	0.9984	2526	150.058
		N-acetylmethionine	0.9012	1.0969	1.22	0.1247	0.9984	1787	190.054
		S-adenosylmethionine (SAM)	1.0332	0.9213	0.89	0.4189	0.9984	1370	134.047
		S-adenosylhomocysteine (SAH)	0.9604	1.0206	1.06	0.6266	0.9984	1832.4	383.114
		2,3-dihydroxy-5-methylthio-4-pentenoate (DMTPA)*	0.985	1.1182	1.14	0.2595	0.9984	1156	177.023
		cystathionine	0.9966	1.077	1.08	0.6092	0.9984	2270	223.075
		cysteine	0.9143	1.0352	1.13	0.3446	0.9984	1475	122.027
		N-acetylcysteine	0.7419	1.2274	1.65	0.2471	0.9984	1108	162.023
		hypotaurine	0.8992	1.0213	1.14	0.4453	0.9984	2763.4	108.012
		taurine	1.0088	1.0113	1	0.9665	0.9984	690	124.007
		N-acetyltaurine	1.1209	0.9606	0.86	0.2357	0.9984	800	166.018
		taurocyamine	1.269	1.3326	1.05	0.7382	0.9984	734	166.029
	Urea cycle; Arginine and Proline Metabolism	arginine	0.9746	1.0691	1.1	0.1736	0.9984	2825	175.119
		argininosuccinate	0.9119	1.083	1.19	0.3718	0.9984	2745	291.13
		homocitrulline	0.7531	1.7757	2.36	0.0393	0.9984	1908	190.119
		proline	1.0157	0.9879	0.97	0.7022	0.9984	1603	116.071
		N-acetylarginine	0.9943	1.0125	1.02	0.9943	0.9984	2245	217.13
		N-delta-acetylornithine	1.0335	1.0506	1.02	0.8219	0.9984	858	173.093
		argininate*	1.0267	1.0671	1.04	0.7672	0.9984	2150	176.103
	Creatine Metabolism	creatine	0.9664	1.0355	1.07	0.2898	0.9984	1947	132.077
		creatine phosphate	0.9497	0.9769	1.03	0.9304	0.9984	3831	210.029
	Polyamine Metabolism	spermidine	1.0321	0.9757	0.95	0.876	0.9984	3355	146.165
		5-methylthioadenosine (MTA)	1.0659	0.9698	0.91	0.4233	0.9984	2752	298.097
	Glutathione Metabolism	glutathione, reduced (GSH)	0.7949	1.0956	1.38	0.3054	0.9984	2000	308.091
		glutathione, oxidized (GSSG)	1.1658	0.8925	0.77	0.1072	0.9984	2667	613.159
		cysteine-glutathione disulfide	1.4888	0.885	0.59	0.2681	0.9984	2465	427.095
		S-methylglutathione	1.0296	0.9954	0.97	0.8587	0.9984	2200	322.107
		cysteinylglycine	0.8211	1.0727	1.31	0.4055	0.9984	2132	179.048
		5-oxoproline	0.9763	1.0211	1.05	0.4574	0.9984	738.5	128.035
		ophthalmate	1.1112	0.9827	0.88	0.5687	0.9984	2085	290.135
		S-nitrosoglutathione (GSNO)	1.1932	0.9208	0.77	0.8902	0.9984	2460	337.081
		S-(1,2-dicarboxyethyl)glutathione	0.9112	0.9972	1.09	0.3438	0.9984	543	422.087
		CoA-glutathione*	1.0754	0.8606	0.8	0.2779	0.9984	1326	535.084
Peptide	Gamma-glutamyl Amino Acid	gamma-glutamylcysteine	1.0768	1.1695	1.09	0.9658	0.9984	2118	251.07
		gamma-glutamylglutamate	1.0093	1.0197	1.01	0.967	0.9984	1775	277.103
		gamma-glutamylleucine	0.8858	0.9975	1.13	0.3899	0.9984	2991	261.144
		gamma-glutamylphenylalanine	1.0096	0.9979	0.99	0.9706	0.9984	1825	293.114
		gamma-glutamyltryptophan	0.6851	0.8487	1.24	0.7161	0.9984	1960	332.125
Carbohydrate	Glycolysis, Gluconeogenesis, and Pyruvate Metabolism	fructose 1,6-diphosphate/glucose 1,6-diphosphate/myo-inositol diphosphates	0.9966	1.0163	1.02	0.7175	0.9984	551	338.989
		3-phosphoglycerate	1.0371	1.2888	1.24	0.4899	0.9984	583	184.986
		phosphoenolpyruvate (PEP)	0.8011	1.3026	1.63	0.1215	0.9984	587.3	166.975
		pyruvate	1.0446	0.9906	0.95	0.7562	0.9984	1083	87.0088
		lactate	1.0226	1.0576	1.03	0.7184	0.9984	1469	89.0244
	Pentose Phosphate Pathway	5-phosphoribosyl diphosphate (PRPP)	1.0019	1.0418	1.04	0.6888	0.9984	570	308.978
		sedoheptulose-7-phosphate	0.9948	0.9809	0.99	0.8512	0.9984	599.6	289.033
	Pentose Metabolism	ribonate	1.036	0.9337	0.9	0.2745	0.9984	2425	165.04
		arabonate/xylonate	0.9903	0.9799	0.99	0.9426	0.9984	2700	165.04
		sedoheptulose	1.1098	0.9332	0.84	0.105	0.9984	2255	209.067
		ribulonate/xylulonate/lyxonate*	1.1737	1.0683	0.91	0.8186	0.9984	2350	165.04
	Fructose, Mannose and Galactose Metabolism	fructose	1.0348	1.0341	1	0.951	0.9984	2065	179.056
		mannitol/sorbitol	1.0527	0.9761	0.93	0.3606	0.9984	2320	181.072
	Nucleotide Sugar	UDP-glucose	1.0416	0.954	0.92	0.3678	0.9984	3950	565.048
		UDP-galactose	1.044	0.9739	0.93	0.4327	0.9984	4000	565.048
		UDP-glucuronate	1.2044	1.0677	0.89	0.6588	0.9984	4355	579.027
		guanosine 5'-diphospho-fucose	1.0291	0.9729	0.95	0.8207	0.9984	755	588.075
		UDP-N-acetylglucosamine/galactosamine	1.0498	1.1209	1.07	0.7046	0.9984	3665	606.074
		cytidine 5'-monophospho-N-acetylneuraminic acid	1.0076	0.9926	0.99	0.8716	0.9984	3900	613.14
	Aminosugar Metabolism	N-acetylglucosamine 6-phosphate	0.9656	1.1033	1.14	0.5858	0.9984	4114	300.049
		erythronate*	1.048	0.9585	0.91	0.2892	0.9984	2186	135.03
Energy	TCA Cycle	alpha-ketoglutarate	1.0432	0.9709	0.93	0.729	0.9984	2700	145.014
		succinylcarnitine (C4-DC)	1.1283	1.1211	0.99	0.9827	0.9984	2291	262.129
		succinate	1.0618	0.755	0.71	0.1733	0.9984	3149	117.019
		fumarate	0.9763	1.0449	1.07	0.6153	0.9984	3084	115.004
		malate	1.0063	1.0007	0.99	0.9225	0.9984	615.6	133.014
	Oxidative Phosphorylation	acetylphosphate	0.9961	0.9907	0.99	0.9831	0.9984	4013.9	138.98
Lipid	Medium Chain Fatty Acid	heptanoate (7:0)	1.0557	0.9262	0.88	0.2214	0.9984	3670	129.092
	Long Chain Monounsaturated Fatty Acid	oleate/vaccenate (18:1)	0.9825	1.4813	1.51	0.4936	0.9984	5655	281.249
		eicosenoate (20:1)	0.9676	1.3188	1.36	0.6149	0.9984	5950	309.28
		erucate (22:1n9)	0.9923	1.3795	1.39	0.6041	0.9984	6355.6	337.311
	Long Chain Polyunsaturated Fatty Acid (n3 and n6)	docosapentaenoate (n3 DPA; 22:5n3)	0.834	1.4381	1.72	0.5765	0.9984	5571	329.249
		docosahexaenoate (DHA; 22:6n3)	0.9817	1.2945	1.32	0.614	0.9984	5525	327.233
		dihomo-linoleate (20:2n6)	0.8817	1.5249	1.73	0.3471	0.9984	5730	307.264
		arachidonate (20:4n6)	0.9638	1.2773	1.33	0.5122	0.9984	5535	303.233
		docosapentaenoate (n6 DPA; 22:5n6)	0.9172	1.7494	1.91	0.7623	0.9984	5624.5	329.249
		docosadienoate (22:2n6)	1.0096	1.4379	1.42	0.6182	0.9984	6034	335.296
		mead acid (20:3n9)	0.904	1.5446	1.71	0.5206	0.9984	5650	305.249
	Fatty Acid, Dicarboxylate	2-hydroxyglutarate	0.9298	1.022	1.1	0.3314	0.9984	958	166.071
	Fatty Acid, Amino	2-aminooctanoate	1.0076	0.9597	0.95	0.9984	0.9984	750	160.133
	Fatty Acid Metabolism (also BCAA Metabolism)	butyrylcarnitine (C4)	0.9772	1.0155	1.04	0.5955	0.9984	2860	232.154
		propionylcarnitine (C3)	0.9405	1.0052	1.07	0.3781	0.9984	2590	218.139
	Fatty Acid Metabolism (Acyl Carnitine, Short Chain)	acetylcarnitine (C2)	0.9505	1.0952	1.15	0.15	0.9984	2282	204.123
	Fatty Acid Metabolism (Acyl Carnitine, Long Chain Saturated)	myristoylcarnitine (C14)	0.8918	1.0793	1.21	0.2723	0.9984	1350	372.311
		palmitoylcarnitine (C16)	0.9197	1.0571	1.15	0.3541	0.9984	1425	400.342
		stearoylcarnitine (C18)	0.896	1.0398	1.16	0.1631	0.9984	1485	428.373
		arachidoylcarnitine (C20)*	0.9149	0.9815	1.07	0.5322	0.9984	1512	456.405
		lignoceroylcarnitine (C24)*	0.8915	1.0805	1.21	0.2102	0.9984	1603	512.467
	Fatty Acid Metabolism (Acyl Carnitine, Monounsaturated)	myristoleoylcarnitine (C14:1)*	0.8509	1.2283	1.44	0.0764	0.9984	1316	370.295
		palmitoleoylcarnitine (C16:1)*	0.8899	1.0724	1.21	0.2962	0.9984	1357	398.326
		oleoylcarnitine (C18:1)	1.004	1.0676	1.06	0.6092	0.9984	1423	426.358
		eicosenoylcarnitine (C20:1)*	1.0284	1.064	1.03	0.7364	0.9984	1484	454.389
		nervonoylcarnitine (C24:1)*	0.8883	1.0091	1.14	0.3301	0.9984	1602	510.452
		ximenoylcarnitine (C26:1)*	0.8486	1.031	1.21	0.2671	0.9984	1607	538.483
	Fatty Acid Metabolism (Acyl Carnitine, Polyunsaturated)	linoleoylcarnitine (C18:2)*	0.8877	1.0609	1.2	0.2615	0.9984	1430	424.342
		linolenoylcarnitine (C18:3)*	0.9991	1.0409	1.04	0.6987	0.9984	1310	422.326
		dihomo-linoleoylcarnitine (C20:2)*	1.024	1.0468	1.02	0.7918	0.9984	1436	452.373
		arachidonoylcarnitine (C20:4)	0.985	1.1476	1.17	0.186	0.9984	1353	448.342
		meadoylcarnitine (C20:3n9)*	1.0065	1.0355	1.03	0.7169	0.9984	1408	450.358
	Fatty Acid Metabolism (Acyl Carnitine, Hydroxy)	(R)-3-hydroxybutyrylcarnitine	0.9305	1.0736	1.15	0.2052	0.9984	2400	248.149
		(S)-3-hydroxybutyrylcarnitine	0.9222	1.1552	1.25	0.1825	0.9984	2340	248.149
		3-hydroxyhexanoylcarnitine (1)	0.9483	1.1584	1.22	0.1394	0.9984	2918	276.181
		3-hydroxyhexanoylcarnitine (2)	0.9268	1.0205	1.1	0.8835	0.9984	2968	276.181
	Carnitine Metabolism	deoxycarnitine	0.9428	1.0185	1.08	0.3698	0.9984	2052	146.118
		carnitine	1.0413	1.077	1.03	0.7504	0.9984	1978	162.112
	Endocannabinoid	oleoyl ethanolamide	0.9363	1.4121	1.51	0.4666	0.9984	6450	324.291
		palmitoyl ethanolamide	1.0035	1.0205	1.02	0.865	0.9984	1643	300.29
		stearoyl ethanolamide	1.0242	0.9847	0.96	0.4934	0.9984	1787	328.321
		N-oleoyltaurine	0.9394	1.3156	1.4	0.59	0.9984	5610	388.253
		N-stearoyltaurine	0.9619	1.3487	1.4	0.6145	0.9984	5782	390.268
		N-palmitoyltaurine	0.9425	1.2618	1.34	0.6376	0.9984	5560	362.237
	Inositol Metabolism	myo-inositol	1.0093	1.0011	0.99	0.7839	0.9984	3506.3	225.062
	Phospholipid Metabolism	choline	1.0408	1.039	1	0.996	0.9984	1961	104.107
		choline phosphate	1.024	1.0178	0.99	0.9178	0.9984	700	184.073
		cytidine 5'-diphosphocholine	1.0145	1.0093	0.99	0.9013	0.9984	725	489.115
		glycerophosphorylcholine (GPC)	0.9939	0.9459	0.95	0.5123	0.9984	3003.1	302.101
		phosphoethanolamine	0.9814	1.0098	1.03	0.7188	0.9984	638	140.012
		cytidine-5'-diphosphoethanolamine	1.0017	1.0145	1.01	0.8502	0.9984	4210	445.053
		glycerophosphoethanolamine	1.0262	0.9467	0.92	0.3082	0.9984	3075	214.049
		glycerophosphoserine*	0.9874	1.075	1.09	0.6764	0.9984	3541	258.038
	Phosphatidylcholine (PC)	1-myristoyl-2-palmitoyl-GPC (14:0/16:0)	1.005	0.9619	0.96	0.605	0.9984	2147	706.538
		1-myristoyl-2-arachidonoyl-GPC (14:0/20:4)*	0.9394	1.0096	1.07	0.7726	0.9984	1914	754.538
		1,2-dipalmitoyl-GPC (16:0/16:0)	0.997	0.9595	0.96	0.6812	0.9984	2365	734.569
		1-palmitoyl-2-palmitoleoyl-GPC (16:0/16:1)*	1.0164	0.9661	0.95	0.5487	0.9984	2160	732.554
		1-palmitoyl-2-stearoyl-GPC (16:0/18:0)	0.9669	0.9836	1.02	0.977	0.9984	2653	762.601
		1-palmitoyl-2-oleoyl-GPC (16:0/18:1)	1.0079	0.9298	0.92	0.4731	0.9984	2358	760.585
		1-palmitoleoyl-2-oleoyl-GPC (16:1/18:1)*	1.0061	0.9632	0.96	0.5645	0.9984	2155	758.569
		1,2-dioleoyl-GPC (18:1/18:1)	1.0165	0.9517	0.94	0.5077	0.9984	2346	786.601
	Phosphatidylethanolamine (PE)	1,2-dipalmitoyl-GPE (16:0/16:0)*	0.9785	0.9775	1	0.8702	0.9984	2498	692.522
		1-palmitoyl-2-oleoyl-GPE (16:0/18:1)	0.9851	0.9373	0.95	0.5958	0.9984	2509	718.538
		1-palmitoyl-2-docosahexaenoyl-GPE (16:0/22:6)*	1.0646	0.8505	0.8	0.1616	0.9984	2119	764.522
		1-palmitoleoyl-2-oleoyl-GPE (16:1/18:1)*	1.0089	0.9291	0.92	0.3967	0.9984	2250	716.522
		1-stearoyl-2-oleoyl-GPE (18:0/18:1)	0.9827	0.925	0.94	0.5539	0.9984	2858	746.569
		1-stearoyl-2-docosahexaenoyl-GPE (18:0/22:6)*	1.0942	0.8888	0.81	0.1018	0.9984	2317	792.554
		1,2-dioleoyl-GPE (18:1/18:1)	1.0117	0.9595	0.95	0.5642	0.9984	2485	744.554
		1-oleoyl-2-docosahexaenoyl-GPE (18:1/22:6)*	1.0237	0.8704	0.85	0.2611	0.9984	2119	790.538
	Phosphatidylserine (PS)	1-palmitoyl-2-oleoyl-GPS (16:0/18:1)	1.2534	0.8572	0.68	0.2805	0.9984	2660	762.528
		1-palmitoyl-2-linoleoyl-GPS (16:0/18:2)	1.3494	0.7388	0.55	0.2244	0.9984	2450	760.512
		1-stearoyl-2-oleoyl-GPS (18:0/18:1)	1.1848	0.6895	0.58	0.2025	0.9984	3000	790.559
		1,2-dioleoyl-GPS (18:1/18:1)	1.1656	0.8848	0.76	0.3439	0.9984	2800	788.544
	Phosphatidylglycerol (PG)	1-stearoyl-2-oleoyl-GPG (18:0/18:1)	1.1136	1.1439	1.03	0.8103	0.9984	717	775.549
	Lysophospholipid	1-palmitoleoyl-GPC (16:1)*	0.958	1.0605	1.11	0.1503	0.9984	1450	494.324
		2-palmitoleoyl-GPC (16:1)*	0.7604	1.122	1.48	0.0286	0.9984	1425	494.324
		1-oleoyl-GPC (18:1)	0.9935	1.0656	1.07	0.4777	0.9984	1540	522.355
		1-palmitoyl-GPE (16:0)	0.9114	1.492	1.64	0.4556	0.9984	6057.2	452.278
		1-stearoyl-GPE (18:0)	0.8667	1.0218	1.18	0.7606	0.9984	1626	482.324
		2-stearoyl-GPE (18:0)*	0.7647	1.3868	1.81	0.3152	0.9984	6350	480.31
		1-oleoyl-GPE (18:1)	0.927	1.1319	1.22	0.2451	0.9984	1554	480.308
		1-palmitoyl-GPS (16:0)*	0.9254	1.7545	1.9	0.2904	0.9984	5572	496.268
		1-stearoyl-GPS (18:0)*	0.925	1.4807	1.6	0.5178	0.9984	5800	524.299
		1-oleoyl-GPS (18:1)	0.911	1.5767	1.73	0.1966	0.9984	5607	522.284
		1-oleoyl-GPG (18:1)*	0.9535	1.4305	1.5	0.419	0.9984	5610	509.288
		1-oleoyl-GPI (18:1)	0.9087	1.3707	1.51	0.4217	0.9984	5599	597.305
		1-arachidonoyl-GPI (20:4)*	0.893	1.5549	1.74	0.0953	0.9984	5482	619.289
	Plasmalogen	1-(1-enyl-palmitoyl)-2-oleoyl-GPE (P-16:0/18:1)*	0.9902	0.9652	0.97	0.7644	0.9984	2600	702.543
		1-(1-enyl-palmitoyl)-2-linoleoyl-GPE (P-16:0/18:2)*	0.993	0.9738	0.98	0.8048	0.9984	2351	700.528
		1-(1-enyl-palmitoyl)-2-palmitoyl-GPC (P-16:0/16:0)*	0.9393	0.9517	1.01	0.925	0.9984	2454	718.575
		1-(1-enyl-palmitoyl)-2-palmitoleoyl-GPC (P-16:0/16:1)*	0.9592	0.9403	0.98	0.85	0.9984	2218	716.559
		1-(1-enyl-palmitoyl)-2-oleoyl-GPC (P-16:0/18:1)*	0.994	0.9892	1	0.8564	0.9984	2443	744.59
		1-(1-enyl-stearoyl)-2-oleoyl-GPE (P-18:0/18:1)	0.9623	1.0007	1.04	0.8068	0.9984	2950	730.575
	Lysoplasmalogen	1-(1-enyl-palmitoyl)-GPE (P-16:0)*	0.9612	0.9924	1.03	0.8319	0.9984	1558	438.298
		1-(1-enyl-oleoyl)-GPE (P-18:1)*	1.0072	0.9796	0.97	0.7617	0.9984	1566	464.314
		1-(1-enyl-stearoyl)-GPE (P-18:0)*	0.972	0.9491	0.98	0.8366	0.9984	1649	466.329
		1-(1-enyl-oleoyl)-2-oleoyl-GPE (P-18:1/18:1)*	0.9954	0.9597	0.96	0.6813	0.9984	2534	728.559
	Glycerolipid Metabolism	glycerol 3-phosphate	1.0579	0.9615	0.91	0.5119	0.9984	3938.7	171.006
		glycerophosphoglycerol	1.0213	0.9907	0.97	0.6537	0.9984	2430	245.043
	Monoacylglycerol	1-palmitoylglycerol (16:0)	1.0001	1.4316	1.43	0.2505	0.9984	6550	255.233
		1-oleoylglycerol (18:1)	0.94	1.6378	1.74	0.1323	0.9984	6650	281.249
		1-arachidonylglycerol (20:4)	0.4049	1.1541	2.85	0.0952	0.9984	6250	303.233
	Ceramides	N-palmitoyl-sphingosine (d18:1/16:0)	0.9834	0.8794	0.89	0.4267	0.9984	2893	538.519
	Dihydrosphingomyelins	palmitoyl dihydrosphingomyelin (d18:0/16:0)*	0.9672	0.9116	0.94	0.585	0.9984	2290	705.591
	Sphingomyelins	palmitoyl sphingomyelin (d18:1/16:0)	0.9948	0.9568	0.96	0.6443	0.9984	2168	703.575
		stearoyl sphingomyelin (d18:1/18:0)	0.9721	0.9599	0.99	0.8149	0.9984	2400	731.606
		sphingomyelin (d18:2/23:1)*	0.7233	0.8962	1.24	0.1904	0.9984	2315	797.653
		sphingomyelin (d18:1/14:0, d16:1/16:0)*	1.0082	0.9233	0.92	0.4146	0.9984	1998	675.544
		sphingomyelin (d18:2/14:0, d18:1/14:1)*	1.0393	1.0453	1.01	0.9148	0.9984	1860	673.528
		sphingomyelin (d18:2/16:0, d18:1/16:1)*	1.0344	0.9581	0.93	0.4309	0.9984	2002	701.559
		sphingomyelin (d18:1/18:1, d18:2/18:0)	1.0077	1.0029	1	0.8826	0.9984	2167	729.591
		sphingomyelin (d18:1/20:1, d18:2/20:0)*	1.0157	0.9634	0.95	0.5948	0.9984	2383	757.622
		sphingomyelin (d18:1/22:1, d18:2/22:0, d16:1/24:1)*	0.9625	0.9752	1.01	0.9595	0.9984	2666	785.653
		sphingomyelin (d18:1/22:2, d18:2/22:1, d16:1/24:2)*	1.0048	0.9292	0.92	0.5016	0.9984	2209	783.637
		sphingomyelin (d18:1/24:1, d18:2/24:0)*	0.9613	0.967	1.01	0.9618	0.9984	3033	813.684
		sphingomyelin (d18:2/24:1, d18:1/24:2)*	0.9771	0.9836	1.01	0.9433	0.9984	2635	811.669
	Sterol	desmosterol	0.9455	1.0611	1.12	0.4285	0.9984	2364	367.336
		cholesterol	1.0513	1.0525	1	0.9005	0.9984	2707	369.352
Nucleotide	Purine Metabolism, (Hypo)Xanthine/Inosine containing	inosine 5'-monophosphate (IMP)	1.0865	0.9329	0.86	0.1716	0.9984	650	349.054
		inosine	1.0092	1.018	1.01	0.9668	0.9984	1602.1	267.073
		hypoxanthine	1.0026	1.0399	1.04	0.4522	0.9984	1291.2	135.031
		xanthine	1.0224	0.9834	0.96	0.526	0.9984	2023	151.026
		xanthosine	0.9932	1.0322	1.04	0.618	0.9984	1075	283.068
	Purine Metabolism, Adenine containing	adenosine 5'-triphosphate (ATP)	1.0768	1.0432	0.97	0.8226	0.9984	631	505.988
		adenosine 5'-monophosphate (AMP)	1.1027	0.8362	0.76	0.0967	0.9984	1013	348.07
		adenosine 3',5'-diphosphate	1.1253	1.0264	0.91	0.6229	0.9984	575	426.022
		N1-methyladenosine	0.9181	1.139	1.24	0.068	0.9984	2120	282.12
		N6-succinyladenosine	0.9116	1.0094	1.11	0.3583	0.9984	940	382.1
	Purine Metabolism, Guanine containing	guanosine 5'-triphosphate	0.9817	0.9844	1	0.888	0.9984	592	521.983
		guanine	1.0109	0.9072	0.9	0.3814	0.9984	2032	152.057
	Pyrimidine Metabolism, Orotate containing	N-carbamoylaspartate	1.0289	0.9228	0.9	0.503	0.9984	3800	175.036
		dihydroorotate	1.0374	1.0023	0.97	0.715	0.9984	1910	157.025
		orotidine	0.9948	0.9693	0.97	0.7387	0.9984	2250	287.052
	Pyrimidine Metabolism, Uracil containing	uridine 5'-triphosphate (UTP)	0.9769	0.9735	1	0.9718	0.9984	572	482.961
		uridine 5'-diphosphate (UDP)	1.0187	0.9706	0.95	0.685	0.9984	599.5	402.995
		uridine 5'-monophosphate (UMP)	0.9945	0.864	0.87	0.3592	0.9984	627	323.029
		2'-deoxyuridine	0.8606	1.088	1.26	0.2745	0.9984	1586	227.067
		beta-alanine	1.0351	0.997	0.96	0.6328	0.9984	1905	90.055
	Pyrimidine Metabolism, Cytidine containing	cytidine triphosphate	0.9827	0.9413	0.96	0.7971	0.9984	575	481.977
		cytidine diphosphate	0.9954	0.9279	0.93	0.6513	0.9984	580	402.011
		cytidine 5'-monophosphate (5'-CMP)	0.9931	1.0186	1.03	0.8114	0.9984	835	324.059
		cytidine	1.0082	1.0114	1	0.9134	0.9984	2124	244.093
		2'-deoxycytidine	0.9368	1.0662	1.14	0.2926	0.9984	2193	228.098
	Pyrimidine Metabolism, Thymine containing	thymidine	0.817	1.0257	1.26	0.3178	0.9984	1963.7	241.083
		thymine	0.8778	1.0506	1.2	0.1868	0.9984	1654	125.036
	Purine and Pyrimidine Metabolism	methylphosphate	0.9302	1.0521	1.13	0.2077	0.9984	3760.1	110.985
Cofactors and Vitamins	Nicotinate and Nicotinamide Metabolism	nicotinamide	0.9507	1.0301	1.08	0.1741	0.9984	1942	123.055
		nicotinamide ribonucleotide (NMN)	0.9494	1.0312	1.09	0.3628	0.9984	766	335.064
		nicotinamide riboside	0.9832	0.9084	0.92	0.4869	0.9984	2040	255.098
		nicotinamide adenine dinucleotide (NAD+)	1.0003	0.9902	0.99	0.848	0.9984	1434	662.102
		nicotinamide adenine dinucleotide reduced (NADH)	0.8914	1.1147	1.25	0.2672	0.9984	1540	664.117
		nicotinamide N-oxide	0.8533	1.3908	1.63	0.3797	0.9984	877	139.05
	Riboflavin Metabolism	flavin adenine dinucleotide (FAD)	0.9914	0.9664	0.97	0.8072	0.9984	2425	784.15
	Pantothenate and CoA Metabolism	pantothenate	0.9115	0.9163	1.01	0.9679	0.9984	1667	220.118
		coenzyme A	0.7582	1.0385	1.37	0.2615	0.9984	1448	382.55
	Ascorbate and Aldarate Metabolism	ascorbate (Vitamin C)	0.8855	1.013	1.14	0.4369	0.9984	770	177.039
		2-O-methylascorbic acid	0.9646	0.9283	0.96	0.7101	0.9984	1512	189.04
		threonate	1.0592	1.0169	0.96	0.8084	0.9984	2384	135.03
		gulonate*	1.0119	1.0215	1.01	0.8831	0.9984	2750	195.051
	Thiamine Metabolism	thiamin (Vitamin B1)	1.0324	1.07	1.04	0.786	0.9984	3050	265.112
		thiamin diphosphate	0.9804	1.0602	1.08	0.7108	0.9984	1195.1	423.03
		hydroxymethylpyrimidine	0.903	1.2321	1.36	0.0461	0.9984	2207	140.082
Xenobiotics	Food Component/Plant	ergothioneine	0.8555	0.9348	1.09	0.573	0.9984	850	230.096
		erythritol	1.0372	1.008	0.97	0.9881	0.9984	1491	167.056
		mannonate*	1.0694	0.9671	0.9	0.3948	0.9984	2736	195.051
		pyrraline	0.8262	1.2988	1.57	0.0335	0.9984	2304	253.119
	Chemical	thioproline	1.0377	1.0045	0.97	0.7354	0.9984	1250	134.027
